# Supplementary material for: Standardizing Protein Corona Characterization in Nanomedicine: A Multicenter Study to Enhance Reproducibility and Data Homogeneity
Source: Nano Lett. 2024 Aug 3;24(32):9874–81. doi: 10.1021/acs.nanolett.4c02076 (PMC11328176; doi:10.1021/acs.nanolett.4c02076)
Supplement: Supplementary file 2 — nl4c02076_si_002.xlsx [file nl4c02076_si_002.xlsx]

## Sheet: Supp Data 1
Supplementary Data 1. The consolidated data on identifcal protein corona composition from the 6 proteomics core facilities
	Protein	Accession	Gene	Unique_Peptides	Peptides	Mean_Value	Zero	NA_Count	Total_Missing	CV	Blind Numbers	Good_Center	Similar_Instrument	Replicates	Abundance
1	Albumin	P02768	ALB	75	896	0.281148	0	0	0	1.05562	1	No	Yes	Rep1	0.279397
2	Apolipoprotein B-100	P04114	APOB	155	613	0.0158961	0	0	0	7.01343	1	No	Yes	Rep1	0.0153545
3	Myosin-9	P35579	MYH9	99	472	0.0180208	0	0	0	4.46749	1	No	Yes	Rep1	0.0173631
4	Filamin-A	P21333	FLNA	109	488	0.0186694	0	0	0	6.2457	1	No	Yes	Rep1	0.0174048
5	Talin-1	Q9Y490	TLN1	84	396	0.00722941	0	0	0	5.40939	1	No	Yes	Rep1	0.00688517
6	Complement C3	P01024	C3	73	378	0.0128258	0	0	0	5.10805	1	No	Yes	Rep1	0.0122051
7	Apolipoprotein A-I	P02647	APOA1	32	388	0.299091	0	0	0	2.56452	1	No	Yes	Rep1	0.306249
8	Spectrin alpha chain, erythrocytic 1	P02549	SPTA1	81	304	0.00362822	0	0	0	9.06985	1	No	Yes	Rep1	0.00326621
9	Spectrin beta chain, erythrocytic	P11277	SPTB	69	234	0.00526912	0	0	0	7.32797	1	No	Yes	Rep1	0.00524729
10	Thrombospondin-1	P07996	THBS1	38	208	0.00302243	0	0	0	11.4931	1	No	Yes	Rep1	0.00264333
11	Serotransferrin	P02787	TF	44	224	0.0136811	0	0	0	12.6242	1	No	Yes	Rep1	0.0119107
12	Alpha-2-macroglobulin	P01023	A2M	46	195	0.0029724	0	0	0	4.59852	1	No	Yes	Rep1	0.00292866
13	Fibrinogen beta chain	P02675	FGB	26	185	0.00658344	0	0	0	7.8531	1	No	Yes	Rep1	0.00603252
14	Immunoglobulin kappa constant	P01834	IGKC	10	141	0.0015009	0	0	0	23.2648	1	No	Yes	Rep1	0.0013857
15	Complement C4-B	P0C0L5	C4B	47	156	0.00426099	0	0	0	8.8071	1	No	Yes	Rep1	0.00388832
16	Integrin alpha-IIb	P08514	ITGA2B	32	151	0.00455584	0	0	0	5.94903	1	No	Yes	Rep1	0.00441185
17	Apolipoprotein E	P02649	APOE	18	159	0.0242174	0	0	0	7.63518	1	No	Yes	Rep1	0.0220975
18	Immunoglobulin kappa light chain	P0DOX7	1 SV	11	124	0.00488008	0	0	0	5.30773	1	No	Yes	Rep1	0.00464292
19	Ankyrin-1	P16157	ANK1	46	150	0.00228025	0	0	0	9.14696	1	No	Yes	Rep1	0.00241556
20	Complement C4-A	P0C0L4	C4A	47	149	0.000200018	0	0	0	25.8513	1	No	Yes	Rep1	0.000140533
21	Actin, cytoplasmic 1	P60709	ACTB	16	133	0.00792645	0	0	0	5.68478	1	No	Yes	Rep1	0.0081433
22	Fibronectin	P02751	FN1	36	135	0.0011052	0	0	0	6.09936	1	No	Yes	Rep1	0.00107204
23	Immunoglobulin heavy constant mu	P01871	IGHM	19	135	0.0185238	0	0	0	4.80426	1	No	Yes	Rep1	0.0175326
24	Band 3 anion transport protein	P02730	SLC4A1	21	124	0.00755026	0	0	0	8.2059	1	No	Yes	Rep1	0.00701507
25	Actin, cytoplasmic 2	P63261	ACTG1	16	127	0.000186283	0	0	0	9.49241	1	No	Yes	Rep1	0.000191664
26	Fibrinogen gamma chain	P02679	FGG	22	150	0.0183324	0	0	0	3.5249	1	No	Yes	Rep1	0.0190656
27	Keratin, type I cytoskeletal 10	P13645	KRT10	22	108	0.00130893	0	0	0	32.081	1	No	Yes	Rep1	0.000833198
28	Tubulin beta-1 chain	Q9H4B7	TUBB1	19	108	0.00199365	0	0	0	6.86604	1	No	Yes	Rep1	0.00200887
29	Integrin beta-3	P05106	ITGB3	21	121	0.00215063	0	0	0	9.87085	1	No	Yes	Rep1	0.00192725
30	Immunoglobulin heavy constant gamma 1	P01857	IGHG1	16	107	0.0125807	0	0	0	5.13296	1	No	Yes	Rep1	0.012616
31	Alpha-1-antitrypsin	P01009	SERPINA1	23	120	0.00402147	0	0	0	5.12116	1	No	Yes	Rep1	0.00394612
32	Immunoglobulin mu heavy chain	P0DOX6	1 SV	16	114	7.04856e-05	0	0	0	21.9952	1	No	Yes	Rep1	6.32504e-05
33	Alpha-actinin-1	P12814	ACTN1	30	102	0.00106964	0	0	0	11.719	1	No	Yes	Rep1	0.00111899
34	Gelsolin	P06396	GSN	16	91	0.0011424	0	0	0	16.2645	1	No	Yes	Rep1	0.000928447
35	Fibrinogen alpha chain	P02671	FGA	23	114	0.00431772	0	0	0	23.0629	1	No	Yes	Rep1	0.00316789
36	Serum paraoxonase/arylesterase 1	P27169	PON1	12	91	0.00130003	0	0	0	7.38464	1	No	Yes	Rep1	0.00133452
37	Inter-alpha-trypsin inhibitor heavy chain H4	Q14624	ITIH4	26	98	0.00155806	0	0	0	5.91166	1	No	Yes	Rep1	0.00148384
38	Vitamin D-binding protein	P02774	GC	21	97	0.00250719	0	0	0	11.4658	1	No	Yes	Rep1	0.00277254
39	Immunoglobulin heavy constant gamma 2	P01859	IGHG2	13	103	0.00319622	0	0	0	14.3964	1	No	Yes	Rep1	0.00355243
40	Clusterin	P10909	CLU	19	124	0.0247746	0	0	0	3.36814	1	No	Yes	Rep1	0.0256535
41	Tubulin beta chain	P07437	TUBB	17	82	0.000542563	0	0	0	7.24163	1	No	Yes	Rep1	0.000505149
42	Immunoglobulin heavy constant alpha 1	P01876	IGHA1	13	80	0.0033436	0	0	0	15.0865	1	No	Yes	Rep1	0.00386737
43	Tubulin alpha-1A chain	Q71U36	TUBA1A	17	77	0.000945462	0	0	0	6.51857	1	No	Yes	Rep1	0.00099875
44	Tubulin alpha-4A chain	P68366	TUBA4A	17	74	0.00222953	0	0	0	11.0436	1	No	Yes	Rep1	0.00200931
45	Tubulin beta-4B chain	P68371	TUBB4B	18	75	0.000958146	0	0	0	6.8245	1	No	Yes	Rep1	0.00102195
46	Apolipoprotein A-IV	P06727	APOA4	19	85	0.00467628	0	0	0	23.2701	1	No	Yes	Rep1	0.00345532
47	Haptoglobin	P00738	HP	17	84	0.00468924	0	0	0	5.61201	1	No	Yes	Rep1	0.00441001
48	Complement factor H	P08603	CFH	24	79	0.000486391	0	0	0	9.23177	1	No	Yes	Rep1	0.000461902
49	Tubulin beta-4A chain	P04350	TUBB4A	15	65	2.11071e-05	0	0	0	19.3257	1	No	Yes	Rep1	2.39919e-05
50	Tubulin alpha-1C chain	Q9BQE3	TUBA1C	15	69	1.88452e-05	0	0	0	14.0799	1	No	Yes	Rep1	2.15909e-05
51	Immunoglobulin heavy constant gamma 4	P01861	IGHG4	10	65	0.000325128	0	0	0	14.4093	1	No	Yes	Rep1	0.000349466
52	Inter-alpha-trypsin inhibitor heavy chain H2	P19823	ITIH2	13	65	0.00225002	0	0	0	51.5093	1	No	Yes	Rep1	0.00317042
53	Tubulin alpha-8 chain	Q9NY65	TUBA8	13	62	7.99089e-05	0	0	0	12.2918	1	No	Yes	Rep1	8.00173e-05
54	Vinculin	P18206	VCL	21	66	0.000443763	0	0	0	14.1439	1	No	Yes	Rep1	0.000376131
55	Vitronectin	P04004	VTN	14	70	0.0071226	0	0	0	11.2137	1	No	Yes	Rep1	0.00623762
56	Beta-2-glycoprotein 1	P02749	APOH	12	58	0.000908347	0	0	0	9.52264	1	No	Yes	Rep1	0.000926916
57	Hemopexin	P02790	HPX	12	60	0.00128194	0	0	0	7.52174	1	No	Yes	Rep1	0.00129628
58	Immunoglobulin lambda constant 2	P0DOY2	IGLC2	7	59	0.00279482	0	0	0	10.8906	1	No	Yes	Rep1	0.00309159
59	Coagulation factor V	P12259	F5	26	63	0.000714826	0	0	0	8.99263	1	No	Yes	Rep1	0.00073543
60	Immunoglobulin heavy constant gamma 3	P01860	IGHG3	14	67	0.00230829	0	0	0	6.50662	1	No	Yes	Rep1	0.00218483
61	Stomatin	P27105	STOM	11	53	0.00113046	0	0	0	33.619	1	No	Yes	Rep1	0.000692804
62	Ceruloplasmin	P00450	CP	18	55	0.000461251	0	0	0	3.24651	1	No	Yes	Rep1	0.000457728
63	Multimerin-1	Q13201	MMRN1	16	53	0.000344428	0	0	0	6.40508	1	No	Yes	Rep1	0.000354122
64	Ficolin-3	O75636	FCN3	13	53	0.00583347	0	0	0	13.0598	1	No	Yes	Rep1	0.00510478
65	Transthyretin	P02766	TTR	9	45	0.000702897	0	0	0	11.2586	1	No	Yes	Rep1	0.000709612
66	Antithrombin-III	P01008	SERPINC1	12	52	0.000838518	0	0	0	13.7384	1	No	Yes	Rep1	0.000901138
67	Actin, alpha skeletal muscle	P68133	ACTA1	9	57	0.000966815	0	0	0	14.4631	1	No	Yes	Rep1	0.0011094
68	Inter-alpha-trypsin inhibitor heavy chain H1	P19827	ITIH1	14	48	0.00130854	0	0	0	9.06707	1	No	Yes	Rep1	0.00139227
69	Keratin, type II cytoskeletal 1	P04264	KRT1	22	53	0.00170371	0	0	0	3.53676	1	No	Yes	Rep1	0.00163524
70	Immunoglobulin J chain	P01591	JCHAIN	6	37	0.000788381	0	0	0	13.734	1	No	Yes	Rep1	0.000886007
71	C4b-binding protein alpha chain	P04003	C4BPA	15	49	0.00120459	0	0	0	9.0981	1	No	Yes	Rep1	0.0012863
72	Apolipoprotein A-II	P02652	APOA2	6	42	0.00873397	0	0	0	37.5009	1	No	Yes	Rep1	0.00647605
73	Plasminogen	P00747	PLG	21	62	0.000535569	0	0	0	17.2154	1	No	Yes	Rep1	0.00042942
74	Myosin light polypeptide 6	P60660	MYL6	10	44	0.0021054	0	0	0	9.1035	1	No	Yes	Rep1	0.00189844
75	Prothrombin	P00734	F2	14	46	0.000533759	0	0	0	18.1942	1	No	Yes	Rep1	0.000638371
76	Alpha-2-HS-glycoprotein	P02765	AHSG	8	39	0.000964088	0	0	0	9.94537	1	No	Yes	Rep1	0.000873931
77	Complement C1r subcomponent	P00736	C1R	12	40	0.000235001	0	0	0	13.5235	1	No	Yes	Rep1	0.000245695
78	Pleckstrin	P08567	PLEK	8	34	0.000322833	0	0	0	13.5691	1	No	Yes	Rep1	0.000337272
79	Serum amyloid A-1 protein	P0DJI8	SAA1	7	40	0.00222789	0	0	0	22.7892	1	No	Yes	Rep1	0.00263493
80	Immunoglobulin lambda-like polypeptide 5	B9A064	IGLL5	5	40	0.0001747	0	0	0	6.87579	1	No	Yes	Rep1	0.000185292
81	Haptoglobin-related protein	P00739	HPR	13	49	0.000286293	0	0	0	17.9992	1	No	Yes	Rep1	0.000273464
82	Alpha-1B-glycoprotein	P04217	A1BG	10	37	0.000379958	0	0	0	7.26523	1	No	Yes	Rep1	0.000395737
83	Immunoglobulin alpha-2 heavy chain	P0DOX2	1 SV	11	40	0.000144468	0	0	0	6.73241	1	No	Yes	Rep1	0.000135322
84	Myosin regulatory light chain 12B	O14950	MYL12B	7	36	0.00018449	0	0	0	13.1543	1	No	Yes	Rep1	0.000176984
85	Sarcoplasmic/endoplasmic reticulum calcium ATPase 3	Q93084	ATP2A3	12	34	0.000285027	0	0	0	12.5063	1	No	Yes	Rep1	0.000325586
86	Keratin, type II cytoskeletal 2 epidermal	P35908	KRT2	13	34	0.000306415	0	0	0	7.2992	1	No	Yes	Rep1	0.000281816
87	Serum amyloid A-2 protein	P0DJI9	SAA2	7	39	0.00190092	0	0	0	15.2824	1	No	Yes	Rep1	0.00175193
88	Beta-enolase	P13929	ENO3	10	36	0.000337309	0	0	0	14.7247	1	No	Yes	Rep1	0.000295587
89	Serum amyloid A-4 protein	P35542	SAA4	3	49	0.00751596	0	0	0	20.665	1	No	Yes	Rep1	0.00869724
90	CD5 antigen-like	O43866	CD5L	8	35	0.000665022	0	0	0	13.1834	1	No	Yes	Rep1	0.000564316
91	Complement factor B	P00751	CFB	12	34	0.000299436	0	0	0	7.98962	1	No	Yes	Rep1	0.000285062
92	Clathrin heavy chain 1	Q00610	CLTC	15	35	0.000109536	0	0	0	13.2224	1	No	Yes	Rep1	0.000110445
93	Myosin regulatory light polypeptide 9	P24844	MYL9	8	37	0.000472208	0	0	0	5.81213	1	No	Yes	Rep1	0.000489732
94	Apolipoprotein C-III	P02656	APOC3	6	31	0.0199095	0	0	0	7.04031	1	No	Yes	Rep1	0.0215235
95	Platelet endothelial cell adhesion molecule	P16284	PECAM1	10	29	0.000168034	0	0	0	6.99106	1	No	Yes	Rep1	0.000162393
96	von Willebrand factor	P04275	VWF	15	36	0.000131959	0	0	0	5.87416	1	No	Yes	Rep1	0.000138415
97	Heparin cofactor 2	P05546	SERPIND1	12	33	0.000486859	0	0	0	9.02152	1	No	Yes	Rep1	0.000439199
98	Protein 4.2	P16452	EPB42	14	35	0.000327998	0	0	0	9.62774	1	No	Yes	Rep1	0.000291554
99	ATP synthase subunit beta, mitochondrial	P06576	ATP5F1B	11	33	0.000225895	0	0	0	15.1009	1	No	Yes	Rep1	0.000239735
100	Fermitin family homolog 3	Q86UX7	FERMT3	10	27	0.000259442	0	0	0	6.40905	1	No	Yes	Rep1	0.000266739
101	Pyruvate kinase PKM	P14618	PKM	10	30	0.000109769	0	0	0	19.889	1	No	Yes	Rep1	0.000129195
102	Myosin-14	Q7Z406	MYH14	9	30	0.000178102	0	0	0	9.32068	1	No	Yes	Rep1	0.000180894
103	Angiotensinogen	P01019	AGT	7	25	0.000418038	0	0	0	14.3566	1	No	Yes	Rep1	0.000465233
104	14-3-3 protein zeta/delta	P63104	YWHAZ	9	28	0.000426269	0	0	0	9.07549	1	No	Yes	Rep1	0.000382036
105	Hemoglobin subunit beta	P68871	HBB	8	26	0.00156319	0	0	0	4.64696	1	No	Yes	Rep1	0.0016379
106	Histidine-rich glycoprotein	P04196	HRG	9	26	0.000336638	0	0	0	9.95899	1	No	Yes	Rep1	0.000308221
107	Apolipoprotein C-II	P02655	APOC2	5	25	0.00405496	0	0	0	3.57863	1	No	Yes	Rep1	0.00421178
108	Latent-transforming growth factor beta-binding protein 1	Q14766	LTBP1	10	28	7.36785e-05	0	0	0	10.2414	1	No	Yes	Rep1	6.58866e-05
109	Alpha-actinin-4	O43707	ACTN4	13	27	5.21608e-06	0	0	0	18.9672	1	No	Yes	Rep1	5.33429e-06
110	Keratin, type I cytoskeletal 9	P35527	KRT9	11	26	0.000474458	0	0	0	18.5125	1	No	Yes	Rep1	0.000373227
111	Apolipoprotein C-I	P02654	APOC1	5	36	0.0210782	0	0	0	28.7248	1	No	Yes	Rep1	0.028069
112	Hemoglobin subunit alpha	P69905	HBA1	5	25	0.000702466	0	0	0	32.5989	1	No	Yes	Rep1	0.0004408
113	Tropomyosin alpha-4 chain	P67936	TPM4	8	22	0.000480584	0	0	0	17.119	1	No	Yes	Rep1	0.000385849
114	Complement component C9	P02748	C9	6	23	0.000209108	0	0	0	46.3859	1	No	Yes	Rep1	9.81283e-05
115	Alpha-enolase	P06733	ENO1	8	21	8.00087e-05	0	0	0	21.002	1	No	Yes	Rep1	6.89071e-05
116	Apolipoprotein C-IV	P55056	APOC4	5	26	0.00573046	0	0	0	8.20724	1	No	Yes	Rep1	0.00626193
117	ATP synthase subunit alpha, mitochondrial	P25705	ATP5F1A	9	22	0.000308599	0	0	0	11.5294	1	No	Yes	Rep1	0.00034656
118	Plasma protease C1 inhibitor	P05155	SERPING1	7	26	0.000275138	0	0	0	8.85666	1	No	Yes	Rep1	0.000301904
119	Alpha-1-acid glycoprotein 2	P19652	ORM2	6	21	0.000401548	0	0	0	5.05883	1	No	Yes	Rep1	0.000423517
120	N-acetylmuramoyl-L-alanine amidase	Q96PD5	PGLYRP2	6	17	7.40007e-05	0	0	0	10.1633	1	No	Yes	Rep1	6.53986e-05
121	Calnexin	P27824	CANX	7	20	0.00020464	0	0	0	7.46115	1	No	Yes	Rep1	0.000206836
122	Caveolae-associated protein 2	O95810	CAVIN2	5	16	0.000118829	0	0	0	6.41693	1	No	Yes	Rep1	0.000121459
123	Apolipoprotein L1	O14791	APOL1	7	20	0.000333503	0	0	0	9.64977	1	No	Yes	Rep1	0.000296511
124	Protein AMBP	P02760	AMBP	7	20	0.000247715	0	0	0	8.78227	1	No	Yes	Rep1	0.00025161
125	Kininogen-1	P01042	KNG1	6	22	0.000173128	0	0	0	13.4057	1	No	Yes	Rep1	0.000195067
126	Complement component C6	P13671	C6	6	18	4.71902e-05	0	0	0	24.4892	1	No	Yes	Rep1	3.81684e-05
127	Complement C5	P01031	C5	8	19	7.97318e-05	0	0	0	18.8586	1	No	Yes	Rep1	6.38188e-05
128	Bridging integrator 2	Q9UBW5	BIN2	6	18	3.45913e-05	0	0	0	17.9833	1	No	Yes	Rep1	2.93245e-05
129	Beta-actin-like protein 2	Q562R1	ACTBL2	4	24	1.99239e-05	0	0	0	18.3985	1	No	Yes	Rep1	1.58453e-05
130	Adipocyte plasma membrane-associated protein	Q9HDC9	APMAP	7	18	0.000197356	0	0	0	10.3867	1	No	Yes	Rep1	0.000174904
131	Integrin beta-1	P05556	ITGB1	6	18	0.000112458	0	0	0	3.68043	1	No	Yes	Rep1	0.000116399
132	Integrin-linked protein kinase	Q13418	ILK	5	21	0.000153957	0	0	0	11.3553	1	No	Yes	Rep1	0.000166227
133	Sarcoplasmic/endoplasmic reticulum calcium ATPase 2	P16615	ATP2A2	8	17	0.000166788	0	0	0	13.8497	1	No	Yes	Rep1	0.000148565
134	60 kDa heat shock protein, mitochondrial	P10809	HSPD1	5	15	2.97334e-05	0	0	0	9.80945	1	No	Yes	Rep1	2.7929e-05
135	Alpha-1-antichymotrypsin	P01011	SERPINA3	6	16	0.000332533	0	0	0	17.8516	1	No	Yes	Rep1	0.000265708
136	Apolipoprotein(a)	P08519	LPA	6	18	0.000244386	0	0	0	5.15337	1	No	Yes	Rep1	0.000250571
137	Profilin-1	P07737	PFN1	5	14	0.000122397	0	0	0	10.622	1	No	Yes	Rep1	0.000137322
138	Complement C1q subcomponent subunit B	P02746	C1QB	5	17	0.000541651	0	0	0	27.0645	1	No	Yes	Rep1	0.000372388
139	Integrin alpha-6	P23229	ITGA6	7	17	0.000138637	0	0	0	13.7493	1	No	Yes	Rep1	0.000153004
140	Alpha-1-acid glycoprotein 1	P02763	ORM1	7	19	0.00104779	0	0	0	11.4995	1	No	Yes	Rep1	0.00108388
141	Thromboxane-A synthase	P24557	TBXAS1	6	15	9.32567e-05	0	0	0	10.9637	1	No	Yes	Rep1	0.000103509
142	Solute carrier family 2, facilitated glucose transporter member 1	P11166	SLC2A1	6	18	0.000418077	0	0	0	11.6371	1	No	Yes	Rep1	0.00038753
143	NADH-cytochrome b5 reductase 3	P00387	CYB5R3	2	12	2.02331e-05	0	0	0	19.7182	1	No	Yes	Rep1	2.3337e-05
144	Apolipoprotein A-V	Q6Q788	APOA5	7	15	0.000112553	0	0	0	35.8336	1	No	Yes	Rep1	6.67092e-05
145	Platelet glycoprotein 4	P16671	CD36	5	14	8.11546e-05	0	0	0	11.969	1	No	Yes	Rep1	8.93809e-05
146	Apolipoprotein F	Q13790	APOF	3	13	0.000253104	0	0	0	15.1369	1	No	Yes	Rep1	0.00028661
147	Cofilin-1	P23528	CFL1	5	12	0.000107803	0	0	0	15.3486	1	No	Yes	Rep1	0.000101258
148	Peroxiredoxin-6	P30041	PRDX6	3	12	2.3259e-05	0	0	0	12.7065	1	No	Yes	Rep1	2.42003e-05
149	Apolipoprotein M	O95445	APOM	5	15	0.000138744	0	0	0	29.9668	1	No	Yes	Rep1	9.0865e-05
150	Flotillin-2	Q14254	FLOT2	7	15	6.00419e-05	0	0	0	17.7443	1	No	Yes	Rep1	4.91201e-05
151	Vitamin K-dependent protein S	P07225	PROS1	8	16	0.000167944	0	0	0	17.0597	1	No	Yes	Rep1	0.000142556
152	Voltage-dependent anion-selective channel protein 3	Q9Y277	VDAC3	5	18	0.000128123	0	0	0	22.349	1	No	Yes	Rep1	0.000152532
153	Isocitrate dehydrogenase [NADP], mitochondrial	P48735	IDH2	4	12	5.75844e-05	0	0	0	17.3553	1	No	Yes	Rep1	4.88846e-05
154	Guanine nucleotide-binding protein G(i) subunit alpha-2	P04899	GNAI2	4	14	0.000109116	0	0	0	10.873	1	No	Yes	Rep1	0.000101019
155	Chloride intracellular channel protein 1	O00299	CLIC1	3	10	5.22241e-05	0	0	0	17.4762	1	No	Yes	Rep1	4.19715e-05
156	Complement factor I	P05156	CFI	7	14	4.19413e-05	0	0	0	15.6015	1	No	Yes	Rep1	4.93354e-05
157	Hemoglobin subunit delta	P02042	HBD	5	13	8.88014e-05	0	0	0	12.416	1	No	Yes	Rep1	9.74862e-05
158	Moesin	P26038	MSN	7	14	2.91684e-05	0	0	0	68.4292	1	No	Yes	Rep1	7.12182e-06
159	14-3-3 protein epsilon	P62258	YWHAE	4	13	4.31142e-05	0	0	0	8.49749	1	No	Yes	Rep1	4.13282e-05
160	Complement C1s subcomponent	P09871	C1S	4	11	4.0081e-05	0	0	0	54.5635	1	No	Yes	Rep1	1.48377e-05
161	Apolipoprotein D	P05090	APOD	5	15	0.000499291	0	0	0	11.7233	1	No	Yes	Rep1	0.000435291
162	Mannan-binding lectin serine protease 2	O00187	MASP2	4	13	0.000186519	0	0	0	24.5184	1	No	Yes	Rep1	0.000201868
163	HLA class I histocompatibility antigen, B alpha chain	P01889	HLA-B	6	12	0.000106725	0	0	0	34.1718	1	No	Yes	Rep1	6.70043e-05
164	Glyceraldehyde-3-phosphate dehydrogenase	P04406	GAPDH	5	12	0.000176035	0	0	0	8.84401	1	No	Yes	Rep1	0.000178842
165	Ras-related protein Rap-1b	P61224	RAP1B	6	14	0.000117148	0	0	0	13.2993	1	No	Yes	Rep1	0.000104175
166	HLA class I histocompatibility antigen, C alpha chain	P10321	HLA-C	6	10	0.000113578	0	0	0	5.56305	1	No	Yes	Rep1	0.00010781
167	Ras-related protein Rab-27B	O00194	RAB27B	5	13	0.000122509	0	0	0	7.38223	1	No	Yes	Rep1	0.000128202
168	Adenylyl cyclase-associated protein 1	Q01518	CAP1	3	12	3.67067e-05	0	0	0	16.7852	1	No	Yes	Rep1	4.3804e-05
169	F-actin-capping protein subunit beta	P47756	CAPZB	6	14	5.2306e-05	0	0	0	8.4717	1	No	Yes	Rep1	4.76458e-05
170	Beta-parvin	Q9HBI1	PARVB	3	9	8.93473e-05	0	0	0	29.4974	1	No	Yes	Rep1	9.03957e-05
171	Transitional endoplasmic reticulum ATPase	P55072	VCP	5	10	1.51697e-05	0	0	0	22.3184	1	No	Yes	Rep1	1.89484e-05
172	HLA class I histocompatibility antigen, A alpha chain	P04439	HLA-A	4	9	7.61453e-05	0	0	0	16.4065	1	No	Yes	Rep1	8.54476e-05
173	Afamin	P43652	AFM	4	12	0.000142707	0	0	0	11.8612	1	No	Yes	Rep1	0.00013006
174	Zinc-alpha-2-glycoprotein	P25311	AZGP1	3	8	1.36397e-05	0	0	0	13.0483	1	No	Yes	Rep1	1.1765e-05
175	Keratin, type II cytoskeletal 5	P13647	KRT5	6	12	4.61956e-05	0	0	0	10.732	1	No	Yes	Rep1	4.09801e-05
176	Complement component C7	P10643	C7	5	11	4.09081e-05	0	0	0	17.6108	1	No	Yes	Rep1	4.8362e-05
177	14-3-3 protein eta	Q04917	YWHAH	5	11	3.80747e-05	0	0	0	2.71193	1	No	Yes	Rep1	3.88864e-05
178	Immunoglobulin kappa variable 4-1	P06312	IGKV4-1	3	11	0.000335054	0	0	0	7.89186	1	No	Yes	Rep1	0.00035545
179	Complement component C8 beta chain	P07358	C8B	3	9	2.10097e-05	0	0	0	16.0497	1	No	Yes	Rep1	1.74169e-05
180	Pigment epithelium-derived factor	P36955	SERPINF1	5	12	8.24177e-05	0	0	0	7.93075	1	No	Yes	Rep1	8.5465e-05
181	Coronin-1C	Q9ULV4	CORO1C	3	10	3.30013e-05	0	0	0	13.6149	1	No	Yes	Rep1	2.8291e-05
182	Creatine kinase M-type	P06732	CKM	5	9	4.14528e-05	0	0	0	29.0991	1	No	Yes	Rep1	2.81626e-05
183	Flotillin-1	O75955	FLOT1	5	9	6.21166e-05	0	0	0	21.9596	1	No	Yes	Rep1	4.83052e-05
184	Glycophorin-A	P02724	GYPA	2	6	0.000268947	0	0	0	31.9944	1	No	Yes	Rep1	0.000330655
185	Protein 4.1	P11171	EPB41	7	12	5.23804e-05	0	0	0	9.50802	1	No	Yes	Rep1	4.91622e-05
186	Collectin-11	Q9BWP8	COLEC11	3	8	4.99908e-05	0	0	0	16.3791	1	No	Yes	Rep1	5.94171e-05
187	Alpha-2-antiplasmin	P08697	SERPINF2	7	17	0.00013277	0	0	0	9.48365	1	No	Yes	Rep1	0.000124605
188	Coagulation factor XIII A chain	P00488	F13A1	5	10	1.53113e-05	0	0	0	14.4777	1	No	Yes	Rep1	1.30105e-05
189	Peptidyl-prolyl cis-trans isomerase A	P62937	PPIA	3	11	6.66241e-05	0	0	0	17.0852	1	No	Yes	Rep1	7.60646e-05
190	Dolichyl-diphosphooligosaccharide--protein glycosyltransferase subunit 2	P04844	RPN2	4	10	1.52558e-05	0	0	0	17.719	1	No	Yes	Rep1	1.66505e-05
191	Keratin, type I cytoskeletal 14	P02533	KRT14	7	12	1.21074e-05	0	0	0	35.1705	1	No	Yes	Rep1	7.21287e-06
192	EH domain-containing protein 3	Q9NZN3	EHD3	4	9	6.02404e-05	0	0	0	8.05768	1	No	Yes	Rep1	6.43437e-05
193	Tropomyosin alpha-3 chain	P06753	TPM3	3	10	0.000123925	0	0	0	11.9182	1	No	Yes	Rep1	0.000106883
194	Voltage-dependent anion-selective channel protein 2	P45880	VDAC2	4	10	3.92785e-05	0	0	0	4.87493	1	No	Yes	Rep1	3.81462e-05
195	Solute carrier family 2, facilitated glucose transporter member 3	P11169	SLC2A3	3	10	0.000125943	0	0	0	15.191	1	No	Yes	Rep1	0.000135705
196	Immunoglobulin heavy variable 3-7	P01780	IGHV3-7	3	10	0.000373295	0	0	0	12.2156	1	No	Yes	Rep1	0.000401522
197	Prostaglandin G/H synthase 1	P23219	PTGS1	4	11	4.56469e-05	0	0	0	3.44952	1	No	Yes	Rep1	4.61856e-05
198	Platelet glycoprotein Ib beta chain	P13224	GP1BB	3	8	0.000548321	0	0	0	9.63489	1	No	Yes	Rep1	0.000495395
199	Immunoglobulin kappa variable 3-20	P01619	IGKV3-20	3	8	0.000373609	0	0	0	7.09185	1	No	Yes	Rep1	0.000394737
200	Immunoglobulin heavy variable 3-23	P01764	IGHV3-23	3	9	0.000377604	0	0	0	9.75371	1	No	Yes	Rep1	0.000405927
201	Galectin-3-binding protein	Q08380	LGALS3BP	3	8	3.94835e-05	0	0	0	17.5993	1	No	Yes	Rep1	4.22648e-05
202	F-actin-capping protein subunit alpha-1	P52907	CAPZA1	3	7	2.79644e-05	0	0	0	37.6277	1	No	Yes	Rep1	4.00501e-05
203	Endoplasmic reticulum chaperone BiP	P11021	HSPA5	6	9	8.8074e-05	0	0	0	16.9857	1	No	Yes	Rep1	7.13187e-05
204	Endonuclease domain-containing 1 protein	O94919	ENDOD1	3	7	5.6522e-05	0	0	0	12.9788	1	No	Yes	Rep1	5.97192e-05
205	Platelet factor 4	P02776	PF4	3	9	0.000119431	0	0	0	40.7853	1	No	Yes	Rep1	6.58275e-05
206	Transforming growth factor beta-1 proprotein	P01137	TGFB1	3	8	1.31244e-05	0	0	0	29.5129	1	No	Yes	Rep1	8.72303e-06
207	Inverted formin-2	Q27J81	INF2	5	10	4.8089e-05	0	0	0	23.1575	1	No	Yes	Rep1	3.72602e-05
208	Serum amyloid P-component	P02743	APCS	4	9	0.000103314	0	0	0	11.7308	1	No	Yes	Rep1	9.02112e-05
209	Platelet glycoprotein Ib alpha chain	P07359	GP1BA	4	8	0.000219453	0	0	0	36.9394	1	No	Yes	Rep1	0.000126069
210	Ras-related protein Rab-1A	P62820	RAB1A	3	7	9.45015e-06	0	0	0	19.4596	1	No	Yes	Rep1	1.11672e-05
211	Calpain-1 catalytic subunit	P07384	CAPN1	4	8	2.78729e-05	0	0	0	12.8806	1	No	Yes	Rep1	3.20072e-05
212	Voltage-dependent anion-selective channel protein 1	P21796	VDAC1	6	9	5.49367e-05	0	0	0	15.9022	1	No	Yes	Rep1	6.39749e-05
213	PRA1 family protein 3	O75915	ARL6IP5	2	6	5.26148e-05	0	0	0	17.7488	1	No	Yes	Rep1	5.75056e-05
214	Heat shock protein HSP 90-alpha	P07900	HSP90AA1	3	6	1.20248e-05	0	0	0	9.12255	1	No	Yes	Rep1	1.19972e-05
215	Complement C1q subcomponent subunit C	P02747	C1QC	3	7	0.000278912	0	0	0	46.4721	1	No	Yes	Rep1	0.000143763
216	F-actin-capping protein subunit alpha-2	P47755	CAPZA2	3	7	1.19124e-05	0	0	0	13.9469	1	No	Yes	Rep1	1.37961e-05
217	Immunoglobulin kappa variable 3D-11	A0A0A0MRZ8	IGKV3D-11	2	7	0.000224349	0	0	0	14.9887	1	No	Yes	Rep1	0.000260306
218	Keratinocyte differentiation-associated protein	P60985	KRTDAP	3	7	0.000111313	0	0	0	10.0546	1	No	Yes	Rep1	0.000100956
219	RAS guanyl-releasing protein 2	Q7LDG7	RASGRP2	2	7	1.53017e-05	0	0	0	15.8031	1	No	Yes	Rep1	1.70612e-05
220	Elongation factor 1-alpha 1	P68104	EEF1A1	2	6	1.33894e-05	0	0	0	15.759	1	No	Yes	Rep1	1.57462e-05
221	Platelet basic protein	P02775	PPBP	3	7	6.61099e-05	0	0	0	13.7589	1	No	Yes	Rep1	5.56658e-05
222	Ras-related protein Rab-10	P61026	RAB10	3	7	9.45549e-05	0	0	0	10.8718	1	No	Yes	Rep1	8.29712e-05
223	LIM and senescent cell antigen-like-containing domain protein 1	P48059	LIMS1	2	6	0.00014642	0	0	0	0.661325	1	No	Yes	Rep1	0.000146875
224	Immunoglobulin kappa variable 3-15	P01624	IGKV3-15	2	9	0.000239188	0	0	0	8.82482	1	No	Yes	Rep1	0.000257232
225	55 kDa erythrocyte membrane protein	Q00013	MPP1	2	6	2.57013e-05	0	0	0	10.2516	1	No	Yes	Rep1	2.79385e-05
226	C4b-binding protein beta chain	P20851	C4BPB	3	5	4.4179e-05	0	0	0	28.2952	1	No	Yes	Rep1	5.76021e-05
227	PDZ and LIM domain protein 1	O00151	PDLIM1	2	6	1.50793e-05	0	0	0	21.1093	1	No	Yes	Rep1	1.49849e-05
228	Glycerol-3-phosphate dehydrogenase, mitochondrial	P43304	GPD2	3	7	9.57934e-06	0	0	0	6.3706	1	No	Yes	Rep1	8.89986e-06
229	Hepatocyte growth factor activator	Q04756	HGFAC	2	5	1.95404e-05	0	0	0	9.99239	1	No	Yes	Rep1	1.72976e-05
230	EMILIN-1	Q9Y6C2	EMILIN1	5	6	6.77432e-06	0	0	0	22.9529	1	No	Yes	Rep1	8.24312e-06
231	Selenoprotein P	P49908	SELENOP	3	7	7.91367e-05	0	0	0	29.7553	1	No	Yes	Rep1	5.39058e-05
232	Corticosteroid-binding globulin	P08185	SERPINA6	3	6	1.68864e-05	0	0	0	13.568	1	No	Yes	Rep1	1.43351e-05
233	Superoxide dismutase [Mn], mitochondrial	P04179	SOD2	2	5	6.0781e-05	0	0	0	15.1896	1	No	Yes	Rep1	5.48034e-05
234	Immunoglobulin heavy variable 5-51	A0A0C4DH38	IGHV5-51	2	4	3.85033e-05	0	0	0	16.0058	1	No	Yes	Rep1	4.41523e-05
235	Guanine nucleotide-binding protein subunit alpha-13	Q14344	GNA13	3	6	7.75731e-06	0	0	0	34.8103	1	No	Yes	Rep1	9.09337e-06
236	ADP/ATP translocase 2	P05141	SLC25A5	3	5	3.47325e-05	0	0	0	8.86453	1	No	Yes	Rep1	3.61569e-05
237	Fructose-bisphosphate aldolase A	P04075	ALDOA	2	6	8.6113e-06	0	0	0	43.3381	1	No	Yes	Rep1	4.46939e-06
238	Ubiquitin-60S ribosomal protein L40	P62987	UBA52	2	5	0.000107604	0	0	0	12.113	1	No	Yes	Rep1	0.000102834
239	Stromal interaction molecule 1	Q13586	STIM1	3	4	2.01817e-05	0	0	0	107.702	1	No	Yes	Rep1	4.02409e-06
240	Complement component C8 alpha chain	P07357	C8A	3	5	2.13081e-05	0	0	0	15.8806	1	No	Yes	Rep1	2.36158e-05
241	Immunoglobulin kappa variable 1-17	P01599	IGKV1-17	2	4	5.16725e-05	0	0	0	4.50692	1	No	Yes	Rep1	5.14396e-05
242	Complement component C8 gamma chain	P07360	C8G	2	5	2.5906e-05	0	0	0	9.89398	1	No	Yes	Rep1	2.48758e-05
243	Keratin, type II cytoskeletal 4	P19013	KRT4	3	5	1.17119e-05	0	0	0	5.19263	1	No	Yes	Rep1	1.15735e-05
244	Tropomodulin-3	Q9NYL9	TMOD3	4	5	2.32025e-05	0	0	0	4.66479	1	No	Yes	Rep1	2.33343e-05
245	Heat shock protein beta-1	P04792	HSPB1	2	5	4.07914e-05	0	0	0	18.1125	1	No	Yes	Rep1	4.7725e-05
246	Insulin-like growth factor-binding protein complex acid labile subunit	P35858	IGFALS	2	4	6.71293e-06	0	0	0	24.9088	1	No	Yes	Rep1	5.90723e-06
247	Immunoglobulin kappa variable 2-40	A0A087WW87	IGKV2-40	2	5	0.00045106	0	0	0	12.6607	1	No	Yes	Rep1	0.000511684
248	Transmembrane emp24 domain-containing protein 10	P49755	TMED10	2	4	1.03069e-05	0	0	0	11.0103	1	No	Yes	Rep1	1.14298e-05
249	Dynamin-1-like protein	O00429	DNM1L	3	6	9.3383e-06	0	0	0	7.07912	1	No	Yes	Rep1	1.00755e-05
250	Carbonic anhydrase 1	P00915	CA1	2	4	1.88036e-05	0	0	0	11.1547	1	No	Yes	Rep1	1.84782e-05
251	Glutathione peroxidase 1	P07203	GPX1	2	5	2.38313e-05	0	0	0	9.82261	1	No	Yes	Rep1	2.57917e-05
252	Leukocyte surface antigen CD47	Q08722	CD47	2	5	0.00014102	0	0	0	13.936	1	No	Yes	Rep1	0.000118466
253	Synaptosomal-associated protein 23	O00161	SNAP23	2	4	3.28792e-05	0	0	0	19.2046	1	No	Yes	Rep1	2.57891e-05
254	Calmodulin-3	P0DP25	CALM3	2	4	2.5317e-05	0	0	0	13.1037	1	No	Yes	Rep1	2.5864e-05
255	Immunoglobulin lambda variable 1-47	P01700	IGLV1-47	2	4	0.00012454	0	0	0	12.4485	1	No	Yes	Rep1	0.000109196
256	Reticulon-3	O95197	RTN3	2	3	1.38087e-05	0	0	0	32.569	1	No	Yes	Rep1	1.89675e-05
257	Ras-related protein Rab-14	P61106	RAB14	2	4	7.86251e-06	0	0	0	19.0688	1	No	Yes	Rep1	9.35543e-06
258	Probable non-functional immunoglobulin kappa variable 2D-24	A0A075B6R9	IGKV2D-24	3	4	6.72908e-05	0	0	0	21.6527	1	No	Yes	Rep1	8.40288e-05
259	Coagulation factor XII	P00748	F12	2	4	1.43239e-05	0	0	0	24.4151	1	No	Yes	Rep1	1.83336e-05
260	CKLF-like MARVEL transmembrane domain-containing protein 6	Q9NX76	CMTM6	2	4	4.46636e-05	0	0	0	29.7555	1	No	Yes	Rep1	5.44968e-05
261	Rho-associated protein kinase 2	O75116	ROCK2	2	3	6.27972e-06	0	0	0	11.5472	1	No	Yes	Rep1	6.44489e-06
262	Dolichyl-diphosphooligosaccharide--protein glycosyltransferase 48 kDa subunit	P39656	DDOST	2	3	1.30656e-05	0	0	0	12.7095	1	No	Yes	Rep1	1.4396e-05
263	Golgi membrane protein 1	Q8NBJ4	GOLM1	3	4	4.17994e-05	0	0	0	12.2238	1	No	Yes	Rep1	4.37181e-05
264	Kinesin-like protein KIF2A	O00139	KIF2A	2	3	6.23605e-06	0	0	0	11.8385	1	No	Yes	Rep1	6.9864e-06
265	Phosphatidylinositol-3-phosphatase SAC1	Q9NTJ5	SACM1L	2	3	2.34197e-05	0	0	0	30.8662	1	No	Yes	Rep1	1.51373e-05
266	Myotrophin	P58546	MTPN	2	3	1.78643e-05	0	0	0	19.9913	1	No	Yes	Rep1	1.90926e-05
267	Calpain small subunit 1	P04632	CAPNS1	2	3	1.32371e-05	0	0	0	47.3689	1	No	Yes	Rep1	6.20186e-06
268	Glutathione peroxidase 3	P22352	GPX3	2	3	2.60895e-05	0	0	0	10.812	1	No	Yes	Rep1	2.37607e-05
269	Immunoglobulin kappa variable 2-30	P06310	IGKV2-30	2	4	2.96876e-05	0	0	0	5.96372	1	No	Yes	Rep1	2.88841e-05
270	Very long-chain specific acyl-CoA dehydrogenase, mitochondrial	P49748	ACADVL	2	2	1.11765e-05	0	0	0	25.9902	1	No	Yes	Rep1	1.39558e-05
271	Platelet glycoprotein IX	P14770	GP9	2	2	8.69519e-05	0	0	0	4.18247	1	No	Yes	Rep1	9.11279e-05
272	Lipopolysaccharide-binding protein	P18428	LBP	2	3	4.33774e-05	0	0	0	16.9094	1	No	Yes	Rep1	4.6195e-05
273	Tyrosine-protein kinase Yes	P07947	YES1	2	3	7.79556e-05	0	0	0	117.955	1	No	Yes	Rep1	0.000184001
274	(Bos taurus) 121 kDa protein [OS=Bos taurus]	ENSEMBL:ENSBTAP00000031900	NA	2	5	0.000163951	0	0	0	1.43709	2	Yes	No	Rep1	0.000164186
275	(Bos taurus) similar to alpha-2-macroglobulin isoform 1 [OS=Bos taurus]	ENSEMBL:ENSBTAP00000024146	NA	1	5	0.000368495	0	0	0	3.96253	2	Yes	No	Rep1	0.000373227
276	14-3-3 protein epsilon OS=Homo sapiens OX=9606 GN=YWHAE PE=1 SV=1	P62258	YWHAE	3	5	0.000218627	0	0	0	9.96307	2	Yes	No	Rep1	0.000195857
277	14-3-3 protein eta OS=Homo sapiens OX=9606 GN=YWHAH PE=1 SV=4	Q04917	YWHAH	4	7	0.000253483	0	0	0	4.83501	2	Yes	No	Rep1	0.000239334
278	14-3-3 protein theta OS=Homo sapiens OX=9606 GN=YWHAQ PE=1 SV=1	P27348	YWHAQ	1	4	0.000218096	0	0	0	3.62896	2	Yes	No	Rep1	0.000209109
279	14-3-3 protein zeta/delta OS=Homo sapiens OX=9606 GN=YWHAZ PE=1 SV=1	P63104	YWHAZ	5	7	0.000277908	0	0	0	2.26371	2	Yes	No	Rep1	0.000270912
280	60 kDa heat shock protein, mitochondrial OS=Homo sapiens OX=9606 GN=HSPD1 PE=1 SV=2	P10809	HSPD1	6	6	5.76707e-05	0	0	0	4.15814	2	Yes	No	Rep1	5.92502e-05
281	Actin, alpha skeletal muscle OS=Homo sapiens OX=9606 GN=ACTA1 PE=1 SV=1	P68133	ACTA1	1	10	0.00628558	0	0	0	0.930589	2	Yes	No	Rep1	0.00622253
282	Actin, cytoplasmic 1 OS=Bos taurus GN=ACTB PE=1 SV=1	P60712	ACTB	1	21	0.0122355	0	0	0	1.4337	2	Yes	No	Rep1	0.0120748
283	Actin, cytoplasmic 2 OS=Homo sapiens OX=9606 GN=ACTG1 PE=1 SV=1	P63261	ACTG1	1	21	0.011036	0	0	0	1.5857	2	Yes	No	Rep1	0.0108825
284	Adenylyl cyclase-associated protein 1 OS=Homo sapiens OX=9606 GN=CAP1 PE=1 SV=5	Q01518	CAP1	3	3	0.000146647	0	0	0	43.7394	2	Yes	No	Rep1	0.000219743
285	Adipocyte plasma membrane-associated protein OS=Homo sapiens OX=9606 GN=APMAP PE=1 SV=2	Q9HDC9	APMAP	7	7	0.000184724	0	0	0	6.05469	2	Yes	No	Rep1	0.000194531
286	ADP/ATP translocase 2 OS=Homo sapiens OX=9606 GN=SLC25A5 PE=1 SV=7	P05141	SLC25A5	2	2	4.09967e-05	0	0	0	18.9075	2	Yes	No	Rep1	3.89595e-05
287	Afamin OS=Homo sapiens OX=9606 GN=AFM PE=1 SV=1	P43652	AFM	9	9	0.00017377	0	0	0	2.05841	2	Yes	No	Rep1	0.000177888
288	Alpha-1-acid glycoprotein 1 OS=Homo sapiens OX=9606 GN=ORM1 PE=1 SV=1	P02763	HEL-S-153w	6	8	0.000849262	0	0	0	1.42181	2	Yes	No	Rep1	0.000860517
289	Alpha-1-acid glycoprotein 2 OS=Homo sapiens OX=9606 GN=ORM2 PE=1 SV=2	P19652	ORM2	3	5	0.000358569	0	0	0	4.73461	2	Yes	No	Rep1	0.000370871
290	Alpha-1B-glycoprotein OS=Homo sapiens OX=9606 GN=A1BG PE=1 SV=4	P04217	A1BG	8	8	0.000416013	0	0	0	3.92747	2	Yes	No	Rep1	0.000398619
291	Alpha-2-antiplasmin OS=Homo sapiens OX=9606 GN=SERPINF2 PE=1 SV=3	P08697	SERPINF2	4	4	9.95473e-05	0	0	0	12.4214	2	Yes	No	Rep1	0.000106266
292	Alpha-2-HS-glycoprotein OS=Homo sapiens OX=9606 GN=AHSG PE=1 SV=2	P02765	AHSG	7	7	0.00100822	0	0	0	1.94984	2	Yes	No	Rep1	0.000985813
293	Alpha-2-macroglobulin OS=Homo sapiens OX=9606 GN=A2M PE=1 SV=3	P01023	A2M	44	48	0.00377947	0	0	0	1.24627	2	Yes	No	Rep1	0.00375816
294	Alpha-actinin-1 OS=Homo sapiens OX=9606 GN=ACTN1 PE=1 SV=2	P12814	ACTN1	33	38	0.00150233	0	0	0	1.1814	2	Yes	No	Rep1	0.00149164
295	Alpha-actinin-3 OS=Homo sapiens OX=9606 GN=ACTN3 PE=1 SV=2	Q08043	ACTN3	1	6	0.000139008	0	0	0	4.40332	2	Yes	No	Rep1	0.000144166
296	Alpha-enolase OS=Homo sapiens OX=9606 GN=ENO1 PE=1 SV=2	P06733	ENO1	6	8	0.000290012	0	0	0	9.73272	2	Yes	No	Rep1	0.000295892
297	Angiotensinogen OS=Homo sapiens OX=9606 GN=AGT PE=1 SV=1	P01019	AGT	7	7	0.000315287	0	0	0	10.4769	2	Yes	No	Rep1	0.000353208
298	Ankyrin-1 OS=Homo sapiens OX=9606 GN=ANK1 PE=1 SV=3	P16157	ANK1	49	51	0.00247089	0	0	0	1.33176	2	Yes	No	Rep1	0.0024329
299	Ankyrin-3 OS=Homo sapiens OX=9606 GN=ANK3 PE=1 SV=3	Q12955	ANK3	1	3	7.47949e-05	0	0	0	10.1712	2	Yes	No	Rep1	6.6629e-05
300	Antithrombin-III OS=Homo sapiens GN=SERPINC1 PE=1 SV=1	P01008	SERPINC1	14	14	0.00111064	0	0	0	0.708054	2	Yes	No	Rep1	0.0011084
301	Apolipoprotein A-I OS=Homo sapiens OX=9606 GN=APOA1 PE=1 SV=1	P02647	APOA1	36	36	0.22452	0	0	0	1.17277	2	Yes	No	Rep1	0.227538
302	Apolipoprotein A-II OS=Homo sapiens OX=9606 GN=APOA2 PE=1 SV=1	P02652	APOA2	5	5	0.00825463	0	0	0	0.542436	2	Yes	No	Rep1	0.00825637
303	Apolipoprotein A-IV OS=Bos taurus GN=APOA4 PE=2 SV=1	Q32PJ2	APOA4	1	3	0.000565362	0	0	0	4.44277	2	Yes	No	Rep1	0.000576888
304	Apolipoprotein A-IV OS=Homo sapiens OX=9606 GN=APOA4 PE=1 SV=4	P06727	APOA4	25	27	0.00921061	0	0	0	2.88442	2	Yes	No	Rep1	0.00900383
305	Apolipoprotein A-V OS=Homo sapiens OX=9606 GN=APOA5 PE=1 SV=1	Q6Q788	APOA5	9	9	0.000123638	0	0	0	3.29378	2	Yes	No	Rep1	0.00012731
306	Apolipoprotein B-100 OS=Homo sapiens OX=9606 GN=APOB PE=1 SV=2	P04114	APOB	187	187	0.0186329	0	0	0	0.440097	2	Yes	No	Rep1	0.0186814
307	Apolipoprotein C-I OS=Homo sapiens OX=9606 GN=APOC1 PE=1 SV=1	P02654	APOC1	5	5	0.0198766	0	0	0	0.712537	2	Yes	No	Rep1	0.0199943
308	Apolipoprotein C-II OS=Homo sapiens OX=9606 GN=APOC2 PE=1 SV=1	P02655	APOC2	4	4	0.00364994	0	0	0	7.18536	2	Yes	No	Rep1	0.00336734
309	Apolipoprotein C-III OS=Homo sapiens OX=9606 GN=APOC3 PE=1 SV=1	P02656	APOC3	5	5	0.0116648	0	0	0	1.27447	2	Yes	No	Rep1	0.0117075
310	Apolipoprotein C-IV OS=Homo sapiens OX=9606 GN=APOC4 PE=1 SV=1	P55056	APOC4	5	5	0.00536794	0	0	0	2.18903	2	Yes	No	Rep1	0.00534731
311	Apolipoprotein D OS=Homo sapiens OX=9606 GN=APOD PE=1 SV=1	P05090	APOD	6	6	0.000377094	0	0	0	7.10942	2	Yes	No	Rep1	0.000360016
312	Apolipoprotein E OS=Homo sapiens OX=9606 GN=APOE PE=1 SV=1	P02649	APOE	21	21	0.0267059	0	0	0	0.367675	2	Yes	No	Rep1	0.0267708
313	Apolipoprotein F OS=Homo sapiens OX=9606 GN=APOF PE=1 SV=2	Q13790	APOF	3	3	0.000241142	0	0	0	3.31762	2	Yes	No	Rep1	0.000248052
314	Apolipoprotein L1 OS=Homo sapiens OX=9606 GN=APOL1 PE=1 SV=5	O14791	APOL1	8	8	0.000483243	0	0	0	3.32513	2	Yes	No	Rep1	0.00046652
315	Apolipoprotein M OS=Homo sapiens OX=9606 GN=APOM PE=1 SV=2	O95445	APOM	2	2	6.7297e-05	0	0	0	3.14089	2	Yes	No	Rep1	6.87018e-05
316	Apolipoprotein(a) OS=Homo sapiens OX=9606 GN=LPA PE=1 SV=1	P08519	NA	5	5	0.00029753	0	0	0	2.16385	2	Yes	No	Rep1	0.000294301
317	Aquaporin-1 OS=Homo sapiens OX=9606 GN=AQP1 PE=1 SV=3	P29972	AQP1	1	1	1.77337e-05	0	0	0	19.9829	2	Yes	No	Rep1	1.93112e-05
318	ATP synthase subunit alpha, mitochondrial OS=Homo sapiens OX=9606 GN=ATP5F1A PE=1 SV=1	P25705	ATP5F1A	11	11	0.000525309	0	0	0	10.3932	2	Yes	No	Rep1	0.000464063
319	ATP synthase subunit beta, mitochondrial OS=Homo sapiens OX=9606 GN=ATP5F1B PE=1 SV=3	P06576	ATP5F1B	13	13	0.000342278	0	0	0	5.20585	2	Yes	No	Rep1	0.000321804
320	Band 3 anion transport protein OS=Homo sapiens OX=9606 GN=SLC4A1 PE=1 SV=3	P02730	SLC4A1	26	26	0.00888794	0	0	0	1.4384	2	Yes	No	Rep1	0.00875928
321	B-cell receptor-associated protein 31 OS=Homo sapiens OX=9606 GN=BCAP31 PE=1 SV=3	P51572	BCAP31	2	2	4.33695e-05	0	0	0	4.25396	2	Yes	No	Rep1	4.18235e-05
322	Beta-2-glycoprotein 1 OS=Homo sapiens OX=9606 GN=APOH PE=1 SV=3	P02749	APOH	12	12	0.00112734	0	0	0	2.12494	2	Yes	No	Rep1	0.0011192
323	Beta-2-microglobulin OS=Homo sapiens GN=B2M PE=1 SV=1	P61769	B2M	2	2	0.0022264	0	0	0	1.64858	2	Yes	No	Rep1	0.00220735
324	Beta-actin-like protein 2 OS=Homo sapiens OX=9606 GN=ACTBL2 PE=1 SV=2	Q562R1	ACTBL2	3	8	0.0054582	0	0	0	4.24852	2	Yes	No	Rep1	0.00520588
325	Beta-enolase OS=Homo sapiens OX=9606 GN=ENO3 PE=1 SV=5	P13929	ENO3	9	12	0.00118627	0	0	0	2.47746	2	Yes	No	Rep1	0.00119525
326	Beta-parvin OS=Homo sapiens OX=9606 GN=PARVB PE=1 SV=1	Q9HBI1	PARVB	6	6	9.01502e-05	0	0	0	8.07355	2	Yes	No	Rep1	9.10136e-05
327	Bridging integrator 2 OS=Homo sapiens OX=9606 GN=BIN2 PE=1 SV=3	Q9UBW5	BIN2	2	2	2.25577e-05	0	0	0	20.1328	2	Yes	No	Rep1	2.27159e-05
328	C4b-binding protein alpha chain OS=Homo sapiens OX=9606 GN=C4BPA PE=1 SV=2	P04003	C4BPA	14	14	0.00144465	0	0	0	0.526998	2	Yes	No	Rep1	0.00144977
329	C4b-binding protein beta chain OS=Homo sapiens OX=9606 GN=C4BPB PE=1 SV=1	P20851	C4BPB	4	4	6.23611e-05	0	0	0	10.0635	2	Yes	No	Rep1	5.54048e-05
330	Calnexin OS=Homo sapiens OX=9606 GN=CANX PE=1 SV=2	P27824	CANX	4	4	8.99397e-05	0	0	0	1.83266	2	Yes	No	Rep1	8.93157e-05
331	Carbonic anhydrase 1 OS=Homo sapiens GN=CA1 PE=1 SV=2	P00915	CA1	1	1	1.65917e-05	0	0	0	6.37227	2	Yes	No	Rep1	1.54191e-05
332	Cathelicidin antimicrobial peptide OS=Homo sapiens OX=9606 GN=CAMP PE=1 SV=1	P49913	CAMP	5	5	0.000131621	0	0	0	4.96817	2	Yes	No	Rep1	0.000133221
333	Caveolae-associated protein 2 OS=Homo sapiens OX=9606 GN=CAVIN2 PE=1 SV=3	O95810	CAVIN2	5	5	0.000189305	0	0	0	4.94796	2	Yes	No	Rep1	0.00020006
334	CD5 antigen-like OS=Homo sapiens OX=9606 GN=CD5L PE=1 SV=1	O43866	CD5L	10	10	0.000689615	0	0	0	1.47216	2	Yes	No	Rep1	0.000683747
335	CD9 antigen OS=Homo sapiens OX=9606 GN=CD9 PE=1 SV=4	P21926	CD9	2	2	0.000318616	0	0	0	3.71684	2	Yes	No	Rep1	0.000308311
336	Ceruloplasmin OS=Homo sapiens OX=9606 GN=CP PE=1 SV=1	P00450	CP	15	18	0.000518442	0	0	0	2.11841	2	Yes	No	Rep1	0.000516184
337	Chloride intracellular channel protein 1 OS=Homo sapiens OX=9606 GN=CLIC1 PE=1 SV=4	O00299	CLIC1	4	4	7.68861e-05	0	0	0	7.52068	2	Yes	No	Rep1	8.27325e-05
338	CKLF-like MARVEL transmembrane domain-containing protein 5 OS=Homo sapiens OX=9606 GN=CMTM5 PE=1 SV=2	Q96DZ9	CMTM5	1	1	4.03578e-05	0	0	0	9.3839	2	Yes	No	Rep1	4.17037e-05
339	Clathrin heavy chain 1 OS=Homo sapiens OX=9606 GN=CLTC PE=1 SV=5	Q00610	CLTC	12	12	0.000163282	0	0	0	13.8113	2	Yes	No	Rep1	0.000187185
340	Clusterin OS=Homo sapiens OX=9606 GN=CLU PE=1 SV=1	P10909	CLU	17	17	0.0213223	0	0	0	3.28139	2	Yes	No	Rep1	0.0205228
341	Coagulation factor V OS=Bos taurus GN=F5 PE=1 SV=1	Q28107	F5	1	10	0.000390675	0	0	0	1.74173	2	Yes	No	Rep1	0.00039075
342	Coagulation factor V OS=Homo sapiens OX=9606 GN=F5 PE=1 SV=4	P12259	F5	25	34	0.00088657	0	0	0	1.57543	2	Yes	No	Rep1	0.000870613
343	Coagulation factor XIII A chain OS=Homo sapiens OX=9606 GN=F13A1 PE=1 SV=4	P00488	NA	4	4	4.54499e-05	0	0	0	14.9823	2	Yes	No	Rep1	5.32977e-05
344	Cofilin-1 OS=Homo sapiens OX=9606 GN=CFL1 PE=1 SV=3	P23528	CFL1	2	2	7.0033e-05	0	0	0	12.3798	2	Yes	No	Rep1	7.98354e-05
345	Complement C1q subcomponent subunit A OS=Homo sapiens OX=9606 GN=C1QA PE=1 SV=2	P02745	C1QA	2	2	8.97698e-05	0	0	0	2.763	2	Yes	No	Rep1	8.96009e-05
346	Complement C1q subcomponent subunit B OS=Homo sapiens OX=9606 GN=C1QB PE=1 SV=3	P02746	C1QB	5	5	0.0005356	0	0	0	6.98117	2	Yes	No	Rep1	0.000540996
347	Complement C1q subcomponent subunit C OS=Homo sapiens OX=9606 GN=C1QC PE=1 SV=3	P02747	C1QC	5	5	0.00052602	0	0	0	1.83774	2	Yes	No	Rep1	0.000521478
348	Complement C1r subcomponent OS=Homo sapiens OX=9606 GN=C1R PE=1 SV=2	P00736	C1R	14	14	0.000354486	0	0	0	7.18895	2	Yes	No	Rep1	0.000356132
349	Complement C1s subcomponent OS=Homo sapiens OX=9606 GN=C1S PE=1 SV=1	P09871	C1S	5	5	8.77871e-05	0	0	0	20.0338	2	Yes	No	Rep1	9.04682e-05
350	Complement C3 OS=Homo sapiens OX=9606 GN=C3 PE=1 SV=2	P01024	C3	89	89	0.0130877	0	0	0	1.80495	2	Yes	No	Rep1	0.0128269
351	Complement C4-A OS=Homo sapiens OX=9606 GN=C4A PE=1 SV=2	P0C0L4	C4A	3	49	0.00729258	0	0	0	1.7208	2	Yes	No	Rep1	0.00743742
352	Complement C4-B OS=Homo sapiens OX=9606 GN=C4B PE=1 SV=2	P0C0L5	C4B; C4B_2	4	50	0.00777715	0	0	0	2.17189	2	Yes	No	Rep1	0.00797178
353	Complement C5 OS=Homo sapiens GN=C5 PE=1 SV=4	P01031	C5	7	7	9.91802e-05	0	0	0	12.4045	2	Yes	No	Rep1	9.16886e-05
354	Complement component C9 OS=Homo sapiens OX=9606 GN=C9 PE=1 SV=2	P02748	C9	12	12	0.00133563	0	0	0	3.72887	2	Yes	No	Rep1	0.00129702
355	Complement factor B OS=Homo sapiens OX=9606 GN=CFB PE=1 SV=2	P00751	CFB	14	14	0.000432389	0	0	0	3.41351	2	Yes	No	Rep1	0.000430742
356	Complement factor H OS=Homo sapiens OX=9606 GN=CFH PE=1 SV=4	P08603	CFH	20	21	0.000548502	0	0	0	4.24831	2	Yes	No	Rep1	0.000524237
357	Complement factor H-related protein 1 OS=Homo sapiens OX=9606 GN=CFHR1 PE=1 SV=2	Q03591	CFHR1	2	3	8.8115e-05	0	0	0	8.24079	2	Yes	No	Rep1	8.95978e-05
358	Coronin-1C OS=Homo sapiens OX=9606 GN=CORO1C PE=1 SV=1	Q9ULV4	CORO1C	3	3	4.09785e-05	0	0	0	18.9236	2	Yes	No	Rep1	3.22645e-05
359	Creatine kinase M-type OS=Homo sapiens GN=CKM PE=1 SV=2	P06732	CKM	5	5	7.80269e-05	0	0	0	8.63479	2	Yes	No	Rep1	8.4763e-05
360	Dolichyl-diphosphooligosaccharide--protein glycosyltransferase subunit 1 OS=Homo sapiens OX=9606 GN=RPN1 PE=1 SV=1	P04843	RPN1	4	4	7.57193e-06	0	0	0	17.2267	2	Yes	No	Rep1	8.5347e-06
361	EH domain-containing protein 1 OS=Homo sapiens OX=9606 GN=EHD1 PE=1 SV=2	Q9H4M9	EHD1	1	4	5.94055e-05	0	0	0	7.81373	2	Yes	No	Rep1	6.18341e-05
362	EH domain-containing protein 3 OS=Homo sapiens OX=9606 GN=EHD3 PE=1 SV=2	Q9NZN3	EHD3	1	4	7.12139e-05	0	0	0	7.76221	2	Yes	No	Rep1	7.72026e-05
363	Elongation factor 1-alpha 2 OS=Homo sapiens OX=9606 GN=EEF1A2 PE=1 SV=1	Q05639	EEF1A2	1	1	0.000810454	0	0	0	45.403	2	Yes	No	Rep1	0.00121428
364	Elongation factor 1-gamma OS=Homo sapiens OX=9606 GN=EEF1G PE=1 SV=3	P26641	EEF1G	1	1	1.20875e-05	0	0	0	64.585	2	Yes	No	Rep1	2.05605e-05
365	Endonuclease domain-containing 1 protein OS=Homo sapiens OX=9606 GN=ENDOD1 PE=1 SV=2	O94919	ENDOD1	2	2	3.01497e-05	0	0	0	22.5434	2	Yes	No	Rep1	2.44495e-05
366	F-actin-capping protein subunit alpha-1 OS=Homo sapiens OX=9606 GN=CAPZA1 PE=1 SV=3	P52907	CAPZA1	3	3	4.71822e-05	0	0	0	5.96815	2	Yes	No	Rep1	4.46897e-05
367	Fermitin family homolog 3 OS=Homo sapiens OX=9606 GN=FERMT3 PE=1 SV=1	Q86UX7	FERMT3	12	12	0.000447537	0	0	0	3.84115	2	Yes	No	Rep1	0.000430163
368	Fibrinogen alpha chain OS=Homo sapiens OX=9606 GN=FGA PE=1 SV=2	P02671	FGA	22	22	0.00683593	0	0	0	2.27198	2	Yes	No	Rep1	0.006831
369	Fibrinogen beta chain OS=Homo sapiens OX=9606 GN=FGB PE=1 SV=2	P02675	FGB	28	28	0.00753434	0	0	0	1.56517	2	Yes	No	Rep1	0.00747414
370	Fibrinogen gamma chain OS=Homo sapiens OX=9606 GN=FGG PE=1 SV=3	P02679	FGG	22	22	0.0107515	0	0	0	2.03763	2	Yes	No	Rep1	0.0105326
371	Ficolin-3 OS=Homo sapiens OX=9606 GN=FCN3 PE=1 SV=2	O75636	FCN3	13	13	0.00696411	0	0	0	2.87359	2	Yes	No	Rep1	0.00718279
372	Filamin-A OS=Homo sapiens OX=9606 GN=FLNA PE=1 SV=4	P21333	FLNA	118	118	0.032624	0	0	0	3.50984	2	Yes	No	Rep1	0.0322995
373	Flotillin-2 OS=Homo sapiens OX=9606 GN=FLOT2 PE=1 SV=2	Q14254	FLOT2	5	5	5.07159e-05	0	0	0	1.43521	2	Yes	No	Rep1	5.15489e-05
374	Fructose-bisphosphate aldolase A OS=Homo sapiens OX=9606 GN=ALDOA PE=1 SV=2	P04075	ALDOA	6	6	6.71344e-05	0	0	0	3.58551	2	Yes	No	Rep1	6.9375e-05
375	Galectin-3-binding protein OS=Homo sapiens OX=9606 GN=LGALS3BP PE=1 SV=1	Q08380	LGALS3BP	5	5	0.000116077	0	0	0	2.18531	2	Yes	No	Rep1	0.000113441
376	Gamma-enolase OS=Homo sapiens OX=9606 GN=ENO2 PE=1 SV=3	P09104	ENO2	1	4	0.000143073	0	0	0	21.2882	2	Yes	No	Rep1	0.000163275
377	Gelsolin OS=Homo sapiens GN=GSN PE=1 SV=1	P06396	GSN	18	18	0.00172968	0	0	0	1.3192	2	Yes	No	Rep1	0.00171345
378	Glutathione peroxidase 3 OS=Homo sapiens OX=9606 GN=GPX3 PE=1 SV=2	P22352	GPX3	2	2	3.56064e-05	0	0	0	7.826	2	Yes	No	Rep1	3.85117e-05
379	Glyceraldehyde-3-phosphate dehydrogenase OS=Homo sapiens OX=9606 GN=GAPDH PE=1 SV=3	P04406	GAPDH	8	8	0.000236508	0	0	0	8.27482	2	Yes	No	Rep1	0.000258325
380	Glycophorin-A OS=Homo sapiens OX=9606 GN=GYPA PE=1 SV=2	P02724	GYPA	2	2	0.000183706	0	0	0	7.41803	2	Yes	No	Rep1	0.000181464
381	Glycophorin-C OS=Homo sapiens OX=9606 GN=GYPC PE=1 SV=1	P04921	GYPC	1	1	2.90614e-05	0	0	0	11.282	2	Yes	No	Rep1	2.59408e-05
382	Golgi membrane protein 1 OS=Homo sapiens OX=9606 GN=GOLM1 PE=1 SV=1	Q8NBJ4	GOLM1	2	2	3.07363e-05	0	0	0	14.6838	2	Yes	No	Rep1	2.72051e-05
383	Guanine nucleotide-binding protein G(i) subunit alpha-2 OS=Homo sapiens OX=9606 GN=GNAI2 PE=1 SV=3	P04899	GNAI2	7	7	0.000161811	0	0	0	4.40585	2	Yes	No	Rep1	0.00016748
384	Haptoglobin OS=Homo sapiens OX=9606 GN=HP PE=1 SV=1	P00738	HP	12	24	0.00699884	0	0	0	1.19022	2	Yes	No	Rep1	0.00709391
385	Haptoglobin-related protein OS=Homo sapiens OX=9606 GN=HPR PE=2 SV=2	P00739	HPR	7	19	0.00429055	0	0	0	1.6202	2	Yes	No	Rep1	0.00435268
386	Heat shock protein beta-1 OS=Homo sapiens OX=9606 GN=HSPB1 PE=1 SV=2	P04792	HSPB1	2	2	8.06997e-05	0	0	0	5.64076	2	Yes	No	Rep1	8.2282e-05
387	Hemoglobin subunit alpha OS=Bos taurus GN=HBA PE=1 SV=2	P01966	HBA	1	4	0.000834853	0	0	0	0.736084	2	Yes	No	Rep1	0.000828499
388	Hemoglobin subunit alpha OS=Homo sapiens GN=HBA1 PE=1 SV=2	P69905	HBA1; HBA2	4	7	0.00148172	0	0	0	8.88647	2	Yes	No	Rep1	0.00139803
389	Hemoglobin subunit beta OS=Homo sapiens GN=HBB PE=1 SV=2	P68871	HBB	4	9	0.00168567	0	0	0	0.992925	2	Yes	No	Rep1	0.00169378
390	Hemoglobin subunit delta OS=Homo sapiens OX=9606 GN=HBD PE=1 SV=2	P02042	HBD	2	7	0.000797859	0	0	0	2.29159	2	Yes	No	Rep1	0.000818838
391	Hemopexin OS=Homo sapiens OX=9606 GN=HPX PE=1 SV=2	P02790	HPX	14	14	0.00138624	0	0	0	1.56214	2	Yes	No	Rep1	0.00140024
392	Heparin cofactor 2 OS=Homo sapiens OX=9606 GN=SERPIND1 PE=1 SV=3	P05546	SERPIND1	11	11	0.000399498	0	0	0	2.77472	2	Yes	No	Rep1	0.000386752
393	High affinity immunoglobulin epsilon receptor subunit gamma OS=Homo sapiens OX=9606 GN=FCER1G PE=1 SV=1	P30273	FCER1G	3	3	4.05365e-05	0	0	0	10.5275	2	Yes	No	Rep1	4.33649e-05
394	Histidine-rich glycoprotein OS=Homo sapiens OX=9606 GN=HRG PE=1 SV=1	P04196	HRG	8	8	0.000276434	0	0	0	3.81822	2	Yes	No	Rep1	0.000269231
395	Histone H2A type 2-C OS=Homo sapiens OX=9606 GN=H2AC20 PE=1 SV=4	Q16777	H2AC20	1	1	4.0075e-05	0	0	0	6.75675	2	Yes	No	Rep1	4.2764e-05
396	HLA class I histocompatibility antigen, A alpha chain OS=Homo sapiens OX=9606 GN=HLA-A PE=1 SV=2	P04439	HLA-A	2	6	0.00050996	0	0	0	3.65675	2	Yes	No	Rep1	0.000488454
397	HLA class I histocompatibility antigen, B alpha chain OS=Homo sapiens OX=9606 GN=HLA-B PE=1 SV=3	P01889	HLA-B	2	6	0.0001659	0	0	0	2.71474	2	Yes	No	Rep1	0.000166761
398	HLA class I histocompatibility antigen, C alpha chain OS=Homo sapiens OX=9606 GN=HLA-C PE=1 SV=3	P10321	HLA-C	1	6	0.000175403	0	0	0	2.66501	2	Yes	No	Rep1	0.000170953
399	Immunoglobulin alpha-2 heavy chain OS=Homo sapiens OX=9606 PE=1 SV=2	P0DOX2	NA	4	9	0.00166201	0	0	0	2.15881	2	Yes	No	Rep1	0.00163655
400	Immunoglobulin heavy constant alpha 1 OS=Homo sapiens OX=9606 GN=IGHA1 PE=1 SV=2	P01876	IGHA1	8	12	0.00385119	0	0	0	1.06814	2	Yes	No	Rep1	0.00383869
401	Immunoglobulin heavy constant gamma 1 OS=Homo sapiens OX=9606 GN=IGHG1 PE=1 SV=1	P01857	IGHG1	7	14	0.0103166	0	0	0	1.03652	2	Yes	No	Rep1	0.0102173
402	Immunoglobulin heavy constant gamma 2 OS=Homo sapiens OX=9606 GN=IGHG2 PE=1 SV=2	P01859	IGHG2	7	12	0.00522313	0	0	0	2.68519	2	Yes	No	Rep1	0.00506282
403	Immunoglobulin heavy constant gamma 3 OS=Homo sapiens OX=9606 GN=IGHG3 PE=1 SV=2	P01860	IGHG3	6	14	0.00656206	0	0	0	3.36434	2	Yes	No	Rep1	0.00641266
404	Immunoglobulin heavy constant gamma 4 OS=Homo sapiens OX=9606 GN=IGHG4 PE=1 SV=1	P01861	IGHG4	3	9	0.00414078	0	0	0	1.75528	2	Yes	No	Rep1	0.00419398
405	Immunoglobulin heavy constant mu OS=Homo sapiens OX=9606 GN=IGHM PE=1 SV=4	P01871	IGHM	5	18	0.0156627	0	0	0	1.22144	2	Yes	No	Rep1	0.0154612
406	Immunoglobulin heavy variable 3-15 OS=Homo sapiens OX=9606 GN=IGHV3-15 PE=3 SV=1	A0A0B4J1V0	IGHV3-15	3	3	0.000107914	0	0	0	7.31911	2	Yes	No	Rep1	9.90537e-05
407	Immunoglobulin heavy variable 3-7 OS=Homo sapiens OX=9606 GN=IGHV3-7 PE=1 SV=2	P01780	IGHV3-7	3	4	0.00155834	0	0	0	1.7922	2	Yes	No	Rep1	0.00158496
408	Immunoglobulin heavy variable 3-74 OS=Homo sapiens OX=9606 GN=IGHV3-74 PE=3 SV=1	A0A0B4J1X5	IGHV3-74	1	2	0.00036509	0	0	0	1.34848	2	Yes	No	Rep1	0.000359957
409	Immunoglobulin heavy variable 4-28 OS=Homo sapiens OX=9606 GN=IGHV4-28 PE=3 SV=1	A0A0C4DH34	IGHV4-28	1	1	2.0907e-05	0	0	0	11.8056	2	Yes	No	Rep1	2.10126e-05
410	Immunoglobulin heavy variable 4-34 OS=Homo sapiens OX=9606 GN=IGHV4-34 PE=1 SV=2	P06331	IGHV4-34	1	1	0.000103096	0	0	0	4.16451	2	Yes	No	Rep1	9.85867e-05
411	Immunoglobulin heavy variable 5-51 OS=Homo sapiens OX=9606 GN=IGHV5-51 PE=3 SV=1	A0A0C4DH38	IGHV5-51	2	2	3.4955e-05	0	0	0	5.48456	2	Yes	No	Rep1	3.43336e-05
412	Immunoglobulin J chain OS=Homo sapiens OX=9606 GN=JCHAIN PE=1 SV=4	P01591	JCHAIN	5	5	0.00111524	0	0	0	0.303307	2	Yes	No	Rep1	0.00111178
413	Immunoglobulin kappa constant OS=Homo sapiens OX=9606 GN=IGKC PE=1 SV=2	P01834	IGKC	2	9	0.00479787	0	0	0	3.71031	2	Yes	No	Rep1	0.00459397
414	Immunoglobulin kappa light chain OS=Homo sapiens OX=9606 PE=1 SV=1	P0DOX7	NA	2	9	0.00394881	0	0	0	3.52665	2	Yes	No	Rep1	0.00378933
415	Immunoglobulin kappa variable 1-17 OS=Homo sapiens OX=9606 GN=IGKV1-17 PE=1 SV=2	P01599	IGKV1-17	2	2	4.16708e-05	0	0	0	12.6262	2	Yes	No	Rep1	3.60626e-05
416	Immunoglobulin kappa variable 1-27 OS=Homo sapiens OX=9606 GN=IGKV1-27 PE=3 SV=1	A0A075B6S5	IGKV1-27	1	1	4.97545e-05	0	0	0	10.0476	2	Yes	No	Rep1	4.39909e-05
417	Immunoglobulin kappa variable 1-6 OS=Homo sapiens OX=9606 GN=IGKV1-6 PE=3 SV=1	A0A0C4DH72	IGKV1-6	1	1	3.1749e-05	0	0	0	3.79871	2	Yes	No	Rep1	3.28482e-05
418	Immunoglobulin kappa variable 1D-33 OS=Homo sapiens OX=9606 GN=IGKV1D-33 PE=1 SV=2	P01593	IGKV1D-33	1	1	2.25002e-05	0	0	0	1.02774	2	Yes	No	Rep1	2.23495e-05
419	Immunoglobulin kappa variable 2-30 OS=Homo sapiens OX=9606 GN=IGKV2-30 PE=3 SV=2	P06310	IGKV2-30	1	2	0.000371139	0	0	0	3.17075	2	Yes	No	Rep1	0.000363132
420	Immunoglobulin kappa variable 2-40 OS=Homo sapiens OX=9606 GN=IGKV2-40 PE=3 SV=2	A0A087WW87	IGKV2-40	1	2	0.000453112	0	0	0	1.86622	2	Yes	No	Rep1	0.000456743
421	Immunoglobulin kappa variable 3-15 OS=Homo sapiens OX=9606 GN=IGKV3-15 PE=1 SV=2	P01624	IGKV3-15	2	2	0.000150312	0	0	0	4.27953	2	Yes	No	Rep1	0.000153923
422	Immunoglobulin kappa variable 3-20 OS=Homo sapiens OX=9606 GN=IGKV3-20 PE=1 SV=2	P01619	IGKV3-20	2	4	0.000352728	0	0	0	5.67491	2	Yes	No	Rep1	0.000353619
423	Immunoglobulin kappa variable 3D-11 OS=Homo sapiens OX=9606 GN=IGKV3D-11 PE=3 SV=6	A0A0A0MRZ8	IGKV3D-11	2	2	0.000147336	0	0	0	2.56102	2	Yes	No	Rep1	0.000145634
424	Immunoglobulin kappa variable 3D-20 OS=Homo sapiens OX=9606 GN=IGKV3D-20 PE=3 SV=1	A0A0C4DH25	IGKV3D-20	1	3	0.000257115	0	0	0	6.46448	2	Yes	No	Rep1	0.000245924
425	Immunoglobulin kappa variable 4-1 OS=Homo sapiens OX=9606 GN=IGKV4-1 PE=1 SV=1	P06312	IGKV4-1	3	3	0.000171319	0	0	0	8.12144	2	Yes	No	Rep1	0.000166532
426	Immunoglobulin lambda constant 2 OS=Homo sapiens OX=9606 GN=IGLC2 PE=1 SV=1	P0DOY2	IGLC2	3	7	0.00229649	0	0	0	3.32507	2	Yes	No	Rep1	0.00234127
427	Immunoglobulin lambda variable 1-47 OS=Homo sapiens OX=9606 GN=IGLV1-47 PE=1 SV=2	P01700	IGLV1-47	2	2	8.16857e-05	0	0	0	4.22849	2	Yes	No	Rep1	8.4218e-05
428	Immunoglobulin lambda variable 3-21 OS=Homo sapiens OX=9606 GN=IGLV3-21 PE=1 SV=2	P80748	IGLV3-21	1	1	3.36986e-05	0	0	0	6.57766	2	Yes	No	Rep1	3.14625e-05
429	Immunoglobulin lambda variable 3-27 OS=Homo sapiens OX=9606 GN=IGLV3-27 PE=1 SV=2	P01718	IGLV3-27	1	1	4.80696e-05	0	0	0	1.41077	2	Yes	No	Rep1	4.79237e-05
430	Immunoglobulin lambda variable 8-61 OS=Homo sapiens OX=9606 GN=IGLV8-61 PE=3 SV=7	A0A075B6I0	IGLV8-61	1	1	2.97333e-05	0	0	0	21.7072	2	Yes	No	Rep1	2.26913e-05
431	Immunoglobulin lambda-like polypeptide 5 OS=Homo sapiens OX=9606 GN=IGLL5 PE=2 SV=2	B9A064	IGLL5	2	6	0.00182507	0	0	0	2.08794	2	Yes	No	Rep1	0.00179306
432	Immunoglobulin mu heavy chain OS=Homo sapiens OX=9606 PE=1 SV=2	P0DOX6	NA	1	14	0.0143141	0	0	0	1.46525	2	Yes	No	Rep1	0.014098
433	Integrin alpha-IIb OS=Homo sapiens OX=9606 GN=ITGA2B PE=1 SV=3	P08514	ITGA2B	35	35	0.00472022	0	0	0	3.04654	2	Yes	No	Rep1	0.00455439
434	Integrin beta-1 OS=Homo sapiens OX=9606 GN=ITGB1 PE=1 SV=2	P05556	ITGB1	11	11	0.000169762	0	0	0	3.64311	2	Yes	No	Rep1	0.000165453
435	Integrin beta-3 OS=Homo sapiens OX=9606 GN=ITGB3 PE=1 SV=2	P05106	ITGB3	24	24	0.00256964	0	0	0	1.65527	2	Yes	No	Rep1	0.00253107
436	Integrin-linked protein kinase OS=Homo sapiens OX=9606 GN=ILK PE=1 SV=2	Q13418	ILK	12	12	0.000276024	0	0	0	2.22341	2	Yes	No	Rep1	0.00028192
437	Isocitrate dehydrogenase [NADP], mitochondrial OS=Homo sapiens OX=9606 GN=IDH2 PE=1 SV=2	P48735	IDH2	6	6	0.000126078	0	0	0	8.28303	2	Yes	No	Rep1	0.000122363
438	Isoform 1 of Fibronectin OS=Homo sapiens OX=9606 GN=FN1	P02751-1	FN1	41	41	0.00131798	0	0	0	2.19776	2	Yes	No	Rep1	0.00130211
439	Isoform 2 of F-actin-capping protein subunit beta OS=Homo sapiens OX=9606 GN=CAPZB	P47756-2	Capzb; CAPZB; LOC111154622	4	4	4.94567e-05	0	0	0	5.41105	2	Yes	No	Rep1	5.00593e-05
440	Isoform 2 of Tropomyosin alpha-3 chain OS=Homo sapiens OX=9606 GN=TPM3	P06753-2	TPM3	6	10	0.000742325	0	0	0	0.766582	2	Yes	No	Rep1	0.000744998
441	Isoform 5 of Tropomyosin alpha-1 chain OS=Homo sapiens OX=9606 GN=TPM1	P09493-5	TPM1	2	4	0.000359754	0	0	0	2.93899	2	Yes	No	Rep1	0.000349398
442	Isoform C of Reticulon-4 OS=Homo sapiens OX=9606 GN=RTN4	Q9NQC3-3	RTN4	1	4	8.91239e-05	0	0	0	5.13626	2	Yes	No	Rep1	9.25463e-05
443	Isoform LMW of Kininogen-1 OS=Homo sapiens OX=9606 GN=KNG1	P01042-2	KNG1	9	9	0.000397867	0	0	0	8.6764	2	Yes	No	Rep1	0.000403721
444	Isoform SERCA3B of Sarcoplasmic/endoplasmic reticulum calcium ATPase 3 OS=Homo sapiens OX=9606 GN=ATP2A3	Q93084-1	ATP2A3	13	15	0.000392683	0	0	0	1.91586	2	Yes	No	Rep1	0.000399084
445	Isoform Smooth muscle of Myosin light polypeptide 6 OS=Homo sapiens OX=9606 GN=MYL6	P60660-2	MYL6	11	11	0.00192475	0	0	0	3.3846	2	Yes	No	Rep1	0.00185313
446	Junctional adhesion molecule A OS=Homo sapiens OX=9606 GN=F11R PE=1 SV=1	Q9Y624	F11R	3	3	6.61931e-05	0	0	0	4.89195	2	Yes	No	Rep1	6.81029e-05
447	Leukocyte surface antigen CD47 OS=Homo sapiens OX=9606 GN=CD47 PE=1 SV=1	Q08722	CD47	3	3	0.000123891	0	0	0	6.90356	2	Yes	No	Rep1	0.000123424
448	LIM and senescent cell antigen-like-containing domain protein 1 OS=Homo sapiens OX=9606 GN=LIMS1 PE=1 SV=4	P48059	LIMS1	5	5	0.000171054	0	0	0	1.89454	2	Yes	No	Rep1	0.000174302
449	Lipopolysaccharide-binding protein OS=Homo sapiens OX=9606 GN=LBP PE=1 SV=3	P18428	LBP	2	2	3.73049e-05	0	0	0	5.6012	2	Yes	No	Rep1	3.92642e-05
450	Mannan-binding lectin serine protease 2 OS=Homo sapiens OX=9606 GN=MASP2 PE=1 SV=4	O00187	MASP2	4	4	0.000180542	0	0	0	7.34084	2	Yes	No	Rep1	0.000167331
451	Mitochondrial 2-oxoglutarate/malate carrier protein OS=Homo sapiens OX=9606 GN=SLC25A11 PE=1 SV=3	Q02978	SLC25A11	1	1	1.40295e-05	0	0	0	21.3198	2	Yes	No	Rep1	1.1732e-05
452	Moesin OS=Homo sapiens OX=9606 GN=MSN PE=1 SV=3	P26038	MSN	9	9	0.000162725	0	0	0	4.04398	2	Yes	No	Rep1	0.00015696
453	Multimerin-1 OS=Homo sapiens OX=9606 GN=MMRN1 PE=1 SV=3	Q13201	MMRN1	18	18	0.000518611	0	0	0	2.46177	2	Yes	No	Rep1	0.000504887
454	Myosin regulatory light chain 12B OS=Homo sapiens OX=9606 GN=MYL12B PE=1 SV=2	O14950	MYL12B	3	8	0.000683055	0	0	0	2.06632	2	Yes	No	Rep1	0.000697434
455	Myosin regulatory light polypeptide 9 OS=Homo sapiens OX=9606 GN=MYL9 PE=1 SV=4	P24844	MYL9	3	8	0.000544543	0	0	0	1.50292	2	Yes	No	Rep1	0.000550022
456	Myosin-14 OS=Homo sapiens OX=9606 GN=MYH14 PE=1 SV=2	Q7Z406	MYH14	1	10	0.0012473	0	0	0	2.42331	2	Yes	No	Rep1	0.00121424
457	Myosin-9 OS=Homo sapiens OX=9606 GN=MYH9 PE=1 SV=4	P35579	MYH9	100	109	0.0184805	0	0	0	3.47234	2	Yes	No	Rep1	0.0186578
458	N-acetylmuramoyl-L-alanine amidase OS=Homo sapiens OX=9606 GN=PGLYRP2 PE=1 SV=1	Q96PD5	PGLYRP2	7	7	0.000150025	0	0	0	3.8991	2	Yes	No	Rep1	0.000143346
459	NADH-cytochrome b5 reductase 3 OS=Homo sapiens OX=9606 GN=CYB5R3 PE=1 SV=3	P00387	CYB5R3	2	2	5.36762e-05	0	0	0	8.25408	2	Yes	No	Rep1	5.7611e-05
460	Phosphatidylinositol-3-phosphatase SAC1 OS=Homo sapiens OX=9606 GN=SACM1L PE=1 SV=2	Q9NTJ5	SACM1L	2	2	4.01803e-05	0	0	0	4.12667	2	Yes	No	Rep1	4.07412e-05
461	Pigment epithelium-derived factor OS=Homo sapiens OX=9606 GN=SERPINF1 PE=1 SV=4	P36955	SERPINF1	9	9	0.000147224	0	0	0	3.21352	2	Yes	No	Rep1	0.000143058
462	Plasma protease C1 inhibitor OS=Homo sapiens OX=9606 GN=SERPING1 PE=1 SV=2	P05155	SERPING1	10	10	0.000349872	0	0	0	3.89735	2	Yes	No	Rep1	0.000349922
463	Plasminogen OS=Homo sapiens OX=9606 GN=PLG PE=1 SV=2	P00747	PLG	21	21	0.000672313	0	0	0	3.45121	2	Yes	No	Rep1	0.000656428
464	Platelet basic protein OS=Homo sapiens OX=9606 GN=PPBP PE=1 SV=3	P02775	PPBP	4	4	0.000205001	0	0	0	6.24529	2	Yes	No	Rep1	0.000196262
465	Platelet endothelial cell adhesion molecule OS=Homo sapiens OX=9606 GN=PECAM1 PE=1 SV=2	P16284	PECAM1	12	12	0.0202682	0	0	0	1.91203	2	Yes	No	Rep1	0.0206224
466	Platelet factor 4 variant OS=Homo sapiens OX=9606 GN=PF4V1 PE=1 SV=1	P10720	PF4V1	2	2	0.000181966	0	0	0	9.05453	2	Yes	No	Rep1	0.000200302
467	Platelet glycoprotein 4 OS=Homo sapiens OX=9606 GN=CD36 PE=1 SV=2	P16671	CD36	5	5	0.000184777	0	0	0	3.75843	2	Yes	No	Rep1	0.0001885
468	Platelet glycoprotein Ib alpha chain OS=Homo sapiens OX=9606 GN=GP1BA PE=1 SV=2	P07359	GP1BA	4	4	0.000249785	0	0	0	2.29245	2	Yes	No	Rep1	0.000244806
469	Platelet glycoprotein Ib beta chain OS=Homo sapiens OX=9606 GN=GP1BB PE=1 SV=1	P13224	GP1BB	3	3	0.000961245	0	0	0	22.2068	2	Yes	No	Rep1	0.00117753
470	Platelet glycoprotein IX OS=Homo sapiens OX=9606 GN=GP9 PE=1 SV=3	P14770	GP9	3	3	0.00022173	0	0	0	8.66109	2	Yes	No	Rep1	0.000200103
471	Pleckstrin OS=Homo sapiens OX=9606 GN=PLEK PE=1 SV=3	P08567	PLEK	5	5	0.000263472	0	0	0	2.58811	2	Yes	No	Rep1	0.000262931
472	PRA1 family protein 3 OS=Homo sapiens OX=9606 GN=ARL6IP5 PE=1 SV=1	O75915	ARL6IP5	3	3	3.30108e-05	0	0	0	12.0153	2	Yes	No	Rep1	3.72607e-05
473	Probable non-functional immunoglobulin heavy variable 3-38 OS=Homo sapiens OX=9606 GN=IGHV3-38 PE=1 SV=1	A0A0C4DH36	IGHV3-38	1	1	5.31079e-05	0	0	0	6.23766	2	Yes	No	Rep1	5.47199e-05
474	Probable non-functional immunoglobulin kappa variable 2D-24 OS=Homo sapiens OX=9606 GN=IGKV2D-24 PE=1 SV=1	A0A075B6R9	IGKV2D-24	1	1	3.70324e-05	0	0	0	10.1818	2	Yes	No	Rep1	3.28355e-05
475	Profilin-1 OS=Homo sapiens OX=9606 GN=PFN1 PE=1 SV=2	P07737	PFN1	4	4	8.24327e-05	0	0	0	21.9424	2	Yes	No	Rep1	9.32412e-05
476	Prostaglandin G/H synthase 1 OS=Homo sapiens OX=9606 GN=PTGS1 PE=1 SV=2	P23219	PTGS1	3	3	5.81192e-05	0	0	0	4.63257	2	Yes	No	Rep1	5.82729e-05
477	Protein 4.1 OS=Homo sapiens OX=9606 GN=EPB41 PE=1 SV=4	P11171	EPB41	2	2	2.7723e-05	0	0	0	6.235	2	Yes	No	Rep1	2.87294e-05
478	Protein 4.2 OS=Homo sapiens OX=9606 GN=EPB42 PE=1 SV=3	P16452	EPB42	14	14	0.00051765	0	0	0	0.997659	2	Yes	No	Rep1	0.00051193
479	Protein AMBP OS=Homo sapiens OX=9606 GN=AMBP PE=1 SV=1	P02760	AMBP	6	6	0.000164297	0	0	0	3.12647	2	Yes	No	Rep1	0.000166939
480	Protein disulfide-isomerase OS=Homo sapiens OX=9606 GN=P4HB PE=1 SV=3	P07237	P4HB	1	1	2.04183e-05	0	0	0	59.4091	2	Yes	No	Rep1	3.4423e-05
481	Protein KHNYN OS=Homo sapiens OX=9606 GN=KHNYN PE=1 SV=3	O15037	KHNYN	1	1	2.74039e-05	0	0	0	5.90871	2	Yes	No	Rep1	2.62555e-05
482	Proteolipid protein 2 OS=Homo sapiens OX=9606 GN=PLP2 PE=1 SV=1	Q04941	PLP2	1	1	1.93705e-05	0	0	0	11.7883	2	Yes	No	Rep1	1.68824e-05
483	Prothrombin OS=Homo sapiens OX=9606 GN=F2 PE=1 SV=2	P00734	F2	17	17	0.000620375	0	0	0	5.77953	2	Yes	No	Rep1	0.000606682
484	Pyruvate kinase PKM OS=Homo sapiens OX=9606 GN=PKM PE=1 SV=4	P14618	PKM	8	8	0.000133791	0	0	0	11.564	2	Yes	No	Rep1	0.000150567
485	Ras-related protein Rab-10 OS=Homo sapiens OX=9606 GN=RAB10 PE=1 SV=1	P61026	RAB10	3	4	0.00010031	0	0	0	5.27364	2	Yes	No	Rep1	9.64271e-05
486	Ras-related protein Rab-27B OS=Homo sapiens OX=9606 GN=RAB27B PE=1 SV=4	O00194	RAB27B	7	7	0.000140189	0	0	0	3.10976	2	Yes	No	Rep1	0.000135157
487	Ras-related protein Rab-6B OS=Homo sapiens OX=9606 GN=RAB6B PE=1 SV=1	Q9NRW1	RAB6B	1	2	0.000100313	0	0	0	2.49502	2	Yes	No	Rep1	9.83468e-05
488	Ras-related protein Rap-1b OS=Homo sapiens OX=9606 GN=RAP1B PE=1 SV=1	P61224	RAP1B	7	7	0.000182159	0	0	0	8.8763	2	Yes	No	Rep1	0.000200818
489	Reticulon-3 OS=Homo sapiens OX=9606 GN=RTN3 PE=1 SV=2	O95197	RTN3	1	1	4.73425e-05	0	0	0	7.37117	2	Yes	No	Rep1	4.41509e-05
490	Reticulon-4 OS=Homo sapiens OX=9606 GN=RTN4 PE=1 SV=2	Q9NQC3	RTN4	1	4	8.15347e-05	0	0	0	1.52455	2	Yes	No	Rep1	8.28345e-05
491	Retinol dehydrogenase 11 OS=Homo sapiens OX=9606 GN=RDH11 PE=1 SV=2	Q8TC12	RDH11	1	1	1.7026e-05	0	0	0	14.3742	2	Yes	No	Rep1	1.58092e-05
492	Retinol-binding protein 4 OS=Homo sapiens GN=RBP4 PE=1 SV=3	P02753	RBP4	2	2	2.4455e-05	0	0	0	8.70665	2	Yes	No	Rep1	2.34293e-05
493	Sarcoplasmic/endoplasmic reticulum calcium ATPase 2 OS=Homo sapiens OX=9606 GN=ATP2A2 PE=1 SV=1	P16615	ATP2A2	5	7	0.00010594	0	0	0	6.37565	2	Yes	No	Rep1	0.000100498
494	Selenoprotein P OS=Homo sapiens OX=9606 GN=SELENOP PE=1 SV=3	P49908	SELENOP	4	4	8.99235e-05	0	0	0	4.16216	2	Yes	No	Rep1	8.91302e-05
495	Serotransferrin OS=Homo sapiens GN=TF PE=1 SV=3	P02787	NA	46	46	0.00820125	0	0	0	0.138239	2	Yes	No	Rep1	0.00819327
496	Serum albumin OS=Bos taurus GN=ALB PE=1 SV=4	P02769	ALB	1	5	0.0319728	0	0	0	3.47024	2	Yes	No	Rep1	0.0313993
497	Serum albumin OS=Homo sapiens GN=ALB PE=1 SV=2	P02768	ALB	74	78	0.211267	0	0	0	0.442359	2	Yes	No	Rep1	0.211772
498	Serum amyloid A-1 protein OS=Homo sapiens OX=9606 GN=SAA1 PE=1 SV=1	P0DJI8	SAA1	4	9	0.00294488	0	0	0	7.29305	2	Yes	No	Rep1	0.0031926
499	Serum amyloid A-2 protein OS=Homo sapiens OX=9606 GN=SAA2 PE=1 SV=1	P0DJI9	SAA2	3	8	0.00188847	0	0	0	3.17843	2	Yes	No	Rep1	0.00195683
500	Serum amyloid A-4 protein OS=Homo sapiens OX=9606 GN=SAA4 PE=1 SV=2	P35542	SAA4	3	3	0.00503845	0	0	0	1.43783	2	Yes	No	Rep1	0.00507161
501	Serum amyloid P-component OS=Homo sapiens OX=9606 GN=APCS PE=1 SV=2	P02743	APCS	6	6	0.000122507	0	0	0	8.34572	2	Yes	No	Rep1	0.000125515
502	Serum paraoxonase/arylesterase 1 OS=Homo sapiens OX=9606 GN=PON1 PE=1 SV=3	P27169	PON1	10	10	0.000856165	0	0	0	6.81367	2	Yes	No	Rep1	0.000817423
503	Small integral membrane protein 1 OS=Homo sapiens OX=9606 GN=SMIM1 PE=1 SV=1	B2RUZ4	SMIM1	1	1	3.00351e-05	0	0	0	5.81353	2	Yes	No	Rep1	3.05552e-05
504	Solute carrier family 2, facilitated glucose transporter member 1 OS=Homo sapiens OX=9606 GN=SLC2A1 PE=1 SV=2	P11166	SLC2A1	6	6	0.000545737	0	0	0	7.31866	2	Yes	No	Rep1	0.000515431
505	Solute carrier family 2, facilitated glucose transporter member 3 OS=Homo sapiens OX=9606 GN=SLC2A3 PE=1 SV=1	P11169	SLC2A3	4	4	0.000138573	0	0	0	5.32542	2	Yes	No	Rep1	0.000130672
506	Spectrin alpha chain, erythrocytic 1 OS=Homo sapiens OX=9606 GN=SPTA1 PE=1 SV=5	P02549	SPTA1	96	96	0.00417543	0	0	0	0.343958	2	Yes	No	Rep1	0.00418498
507	Spectrin beta chain, erythrocytic OS=Homo sapiens OX=9606 GN=SPTB PE=1 SV=5	P11277	SPTB	92	92	0.00472755	0	0	0	1.52733	2	Yes	No	Rep1	0.00465366
508	Stomatin OS=Homo sapiens OX=9606 GN=STOM PE=1 SV=3	P27105	STOM	14	14	0.00144439	0	0	0	4.84176	2	Yes	No	Rep1	0.00137796
509	Superoxide dismutase [Mn], mitochondrial OS=Homo sapiens OX=9606 GN=SOD2 PE=1 SV=3	P04179	SOD2	3	3	5.26114e-05	0	0	0	7.38789	2	Yes	No	Rep1	5.67188e-05
510	Synaptosomal-associated protein 23 OS=Homo sapiens OX=9606 GN=SNAP23 PE=1 SV=1	O00161	SNAP23	4	4	5.79516e-05	0	0	0	34.5974	2	Yes	No	Rep1	7.10374e-05
511	Talin-1 OS=Homo sapiens OX=9606 GN=TLN1 PE=1 SV=3	Q9Y490	TLN1	89	89	0.00920616	0	0	0	1.12936	2	Yes	No	Rep1	0.00909136
512	Tetratricopeptide repeat protein 24 OS=Homo sapiens OX=9606 GN=TTC24 PE=4 SV=1	A2A3L6	TTC24	1	1	4.46366e-05	0	0	0	9.06228	2	Yes	No	Rep1	4.01099e-05
513	Thrombospondin-1 (Fragment) OS=Bos taurus PE=2 SV=1	Q28194	NA	1	13	0.000697764	0	0	0	1.89983	2	Yes	No	Rep1	0.000694081
514	Thrombospondin-1 OS=Homo sapiens OX=9606 GN=THBS1 PE=1 SV=2	P07996	THBS1	33	46	0.00362162	0	0	0	1.9733	2	Yes	No	Rep1	0.00364377
515	Thrombospondin-3 OS=Homo sapiens OX=9606 GN=THBS3 PE=1 SV=1	P49746	THBS3	1	2	0.000167956	0	0	0	5.56086	2	Yes	No	Rep1	0.000157238
516	Transthyretin OS=Homo sapiens OX=9606 GN=TTR PE=1 SV=1	P02766	TTR	11	11	0.000713876	0	0	0	2.70758	2	Yes	No	Rep1	0.000694153
517	Tropomyosin alpha-3 chain OS=Homo sapiens OX=9606 GN=TPM3 PE=1 SV=2	P06753	TPM3	1	5	0.000439372	0	0	0	2.4064	2	Yes	No	Rep1	0.000449063
518	Tropomyosin alpha-4 chain OS=Homo sapiens OX=9606 GN=TPM4 PE=1 SV=3	P67936	TPM4	11	12	0.00080588	0	0	0	3.12817	2	Yes	No	Rep1	0.000834942
519	Tubulin alpha chain-like 3 OS=Homo sapiens OX=9606 GN=TUBAL3 PE=1 SV=2	A6NHL2	TUBAL3	1	2	0.000186572	0	0	0	2.66542	2	Yes	No	Rep1	0.000192231
520	Tubulin alpha-1C chain OS=Homo sapiens OX=9606 GN=TUBA1C PE=1 SV=1	Q9BQE3	TUBA1C	6	18	0.00285729	0	0	0	0.912438	2	Yes	No	Rep1	0.00284914
521	Tubulin alpha-4A chain OS=Homo sapiens OX=9606 GN=TUBA4A PE=1 SV=1	P68366	TUBA4A	6	18	0.00292552	0	0	0	0.211442	2	Yes	No	Rep1	0.00293165
522	Tubulin alpha-8 chain OS=Homo sapiens OX=9606 GN=TUBA8 PE=1 SV=1	Q9NY65	TUBA8	5	15	0.00194959	0	0	0	0.985408	2	Yes	No	Rep1	0.00194698
523	Tubulin beta chain OS=Homo sapiens OX=9606 GN=TUBB PE=1 SV=2	P07437	TUBB	3	19	0.0016759	0	0	0	6.51805	2	Yes	No	Rep1	0.00155317
524	Tubulin beta-1 chain OS=Homo sapiens OX=9606 GN=TUBB1 PE=1 SV=1	Q9H4B7	TUBB1	19	22	0.00247156	0	0	0	5.41588	2	Yes	No	Rep1	0.00231822
525	Tubulin beta-2A chain OS=Homo sapiens OX=9606 GN=TUBB2A PE=1 SV=1	Q13885	TUBB2A	1	16	0.00129625	0	0	0	8.65062	2	Yes	No	Rep1	0.00116728
526	Tubulin beta-4B chain OS=Homo sapiens OX=9606 GN=TUBB4B PE=1 SV=1	P68371	TUBB4B	3	19	0.0013115	0	0	0	9.1652	2	Yes	No	Rep1	0.00117374
527	Ubiquitin-60S ribosomal protein L40 OS=Homo sapiens OX=9606 GN=UBA52 PE=1 SV=2	P62987	UBA52	3	3	0.000111437	0	0	0	4.3394	2	Yes	No	Rep1	0.000105884
528	Uncharacterized protein OS=Bos taurus GN=VTN PE=2 SV=1	Q3ZBS7	VTN	1	2	0.000923775	0	0	0	4.99013	2	Yes	No	Rep1	0.000958236
529	Vinculin OS=Homo sapiens OX=9606 GN=VCL PE=1 SV=4	P18206	VCL	30	30	0.000816	0	0	0	5.54652	2	Yes	No	Rep1	0.000825019
530	Vitamin D-binding protein OS=Homo sapiens OX=9606 GN=GC PE=1 SV=2	P02774	GC	24	24	0.00344484	0	0	0	2.22058	2	Yes	No	Rep1	0.00341873
531	Vitamin K-dependent protein S OS=Homo sapiens OX=9606 GN=PROS1 PE=1 SV=1	P07225	PROS1	9	9	0.000228241	0	0	0	2.99485	2	Yes	No	Rep1	0.000232983
532	Vitronectin OS=Homo sapiens OX=9606 GN=VTN PE=1 SV=1	P04004	VTN	12	13	0.00689783	0	0	0	1.19418	2	Yes	No	Rep1	0.00691804
533	Voltage-dependent anion-selective channel protein 1 OS=Homo sapiens OX=9606 GN=VDAC1 PE=1 SV=2	P21796	VDAC1	3	4	4.77029e-05	0	0	0	27.9947	2	Yes	No	Rep1	4.98643e-05
534	Voltage-dependent anion-selective channel protein 2 OS=Homo sapiens OX=9606 GN=VDAC2 PE=1 SV=2	P45880	VDAC2	3	3	3.30592e-05	0	0	0	7.66711	2	Yes	No	Rep1	3.46213e-05
535	Voltage-dependent anion-selective channel protein 3 OS=Homo sapiens OX=9606 GN=VDAC3 PE=1 SV=1	Q9Y277	VDAC3	5	6	0.000181637	0	0	0	6.79618	2	Yes	No	Rep1	0.000195677
536	von Willebrand factor OS=Homo sapiens OX=9606 GN=VWF PE=1 SV=4	P04275	VWF	13	13	0.000244062	0	0	0	2.6224	2	Yes	No	Rep1	0.000237633
537	Zinc-alpha-2-glycoprotein OS=Homo sapiens OX=9606 GN=AZGP1 PE=1 SV=2	P25311	AZGP1	4	4	4.8297e-05	0	0	0	20.5937	2	Yes	No	Rep1	5.6116e-05
538	NA	CON__P00761	NA	4	4	0.0130178	0	0	0	3.22612	3	Yes	Yes	Rep1	0.013111
539	NA	CON__P15497	NA	10	11	0.000999151	0	0	0	63.4774	3	Yes	Yes	Rep1	0.00165048
540	Mannan-binding lectin serine protease 2;Mannan-binding lectin serine protease 2 A chain;Mannan-binding lectin serine protease 2 B chain	O00187	MASP2	3	3	0.00019531	0	0	0	19.6298	3	Yes	Yes	Rep1	0.000224649
541	Apolipoprotein L1	O14791	APOL1	2	2	0.000223629	0	0	0	14.4772	3	Yes	Yes	Rep1	0.000192603
542	CD5 antigen-like	O43866	CD5L	5	5	0.00103115	0	0	0	10.1845	3	Yes	Yes	Rep1	0.00112819
543	Ficolin-3	O75636	FCN3	10	10	0.0162934	0	0	0	25.6245	3	Yes	Yes	Rep1	0.0211089
544	PRA1 family protein 3	O75915	ARL6IP5	1	1	5.8282e-05	0	0	0	4.24193	3	Yes	Yes	Rep1	5.57692e-05
545	Ceruloplasmin	P00450	CP	8	8	0.000331629	0	0	0	48.863	3	Yes	Yes	Rep1	0.000517675
546	Prothrombin;Activation peptide fragment 1;Activation peptide fragment 2;Thrombin light chain;Thrombin heavy chain	P00734	F2	8	8	0.000500305	0	0	0	5.57455	3	Yes	Yes	Rep1	0.000531724
547	Complement C1r subcomponent;Complement C1r subcomponent heavy chain;Complement C1r subcomponent light chain	P00736	C1R	7	7	0.000156939	0	0	0	34.2799	3	Yes	Yes	Rep1	0.00011046
548	Haptoglobin;Haptoglobin alpha chain;Haptoglobin beta chain	P00738	HP	7	10	0.00493872	0	0	0	29.8217	3	Yes	Yes	Rep1	0.00616108
549	Haptoglobin-related protein	P00739	HPR	2	5	0.000165624	0	0	0	51.1603	3	Yes	Yes	Rep1	0.00026198
550	Plasminogen;Plasmin heavy chain A;Activation peptide;Angiostatin;Plasmin heavy chain A, short form;Plasmin light chain B	P00747	PLG	8	8	0.000189549	0	0	0	13.9658	3	Yes	Yes	Rep1	0.000182925
551	Complement factor B;Complement factor B Ba fragment;Complement factor B Bb fragment	P00751	CFB	4	4	0.000116301	0	0	0	57.5257	3	Yes	Yes	Rep1	8.3657e-05
552	Alpha-1-antitrypsin;Short peptide from AAT	P01009	SERPINA1	10	10	0.00340462	0	0	0	38.8234	3	Yes	Yes	Rep1	0.00491012
553	Alpha-1-antichymotrypsin;Alpha-1-antichymotrypsin His-Pro-less	P01011	SERPINA3	6	6	0.000366864	0	0	0	20.6418	3	Yes	Yes	Rep1	0.000286306
554	Angiotensinogen;Angiotensin-1;Angiotensin-2;Angiotensin-3;Angiotensin-4;Angiotensin 1-9;Angiotensin 1-7;Angiotensin 1-5;Angiotensin 1-4	P01019	AGT	4	4	0.000214549	0	0	0	34.4925	3	Yes	Yes	Rep1	0.000288089
555	Alpha-2-macroglobulin	P01023	A2M	28	28	0.00291415	0	0	0	15.4427	3	Yes	Yes	Rep1	0.00331955
556	Complement C3;Complement C3 beta chain;C3-beta-c;Complement C3 alpha chain;C3a anaphylatoxin;Acylation stimulating protein;Complement C3b alpha chain;Complement C3c alpha chain fragment 1;Complement C3dg fragment;Complement C3g fragment;Complement C3d fragment;Complement C3f fragment;Complement C3c alpha chain fragment 2	P01024	C3	48	48	0.0146014	0	0	0	5.74972	3	Yes	Yes	Rep1	0.0155707
557	Kininogen-1;Kininogen-1 heavy chain;T-kinin;Bradykinin;Lysyl-bradykinin;Kininogen-1 light chain;Low molecular weight growth-promoting factor	P01042	KNG1	4	4	0.000153926	0	0	0	68.1669	3	Yes	Yes	Rep1	0.000259392
558	Immunoglobulin J chain	P01591	IGJ	3	3	0.000623884	0	0	0	13.983	3	Yes	Yes	Rep1	0.000690704
559	Ig kappa chain C region	P01834	IGKC	2	8	0.0097894	0	0	0	16.9885	3	Yes	Yes	Rep1	0.00935503
560	Ig gamma-2 chain C region	P01859	IGHG2	6	8	0.0102824	0	0	0	14.4063	3	Yes	Yes	Rep1	0.00869911
561	Ig gamma-4 chain C region	P01861	IGHG4	2	5	0.000364694	0	0	0	26.0309	3	Yes	Yes	Rep1	0.000394884
562	Ig alpha-1 chain C region	P01876	IGHA1	6	7	0.00398501	0	0	0	14.5183	3	Yes	Yes	Rep1	0.00343275
563	HLA class I histocompatibility antigen, B-7 alpha chain	P01889	HLA-B	2	4	0.000199328	0	0	0	34.0897	3	Yes	Yes	Rep1	0.000124259
564	Spectrin alpha chain, erythrocytic 1	P02549	SPTA1	36	36	0.00203145	0	0	0	3.49753	3	Yes	Yes	Rep1	0.00200683
565	Apolipoprotein A-I;Proapolipoprotein A-I;Truncated apolipoprotein A-I	P02647	APOA1	20	21	0.285771	0	0	0	8.99541	3	Yes	Yes	Rep1	0.256804
566	Apolipoprotein E	P02649	APOE	13	13	0.0371717	0	0	0	4.19286	3	Yes	Yes	Rep1	0.0358129
567	Apolipoprotein A-II;Proapolipoprotein A-II;Truncated apolipoprotein A-II	P02652	APOA2	5	5	0.0104731	0	0	0	25.5245	3	Yes	Yes	Rep1	0.011842
568	Apolipoprotein C-I;Truncated apolipoprotein C-I	P02654	APOC1	3	3	0.0165158	0	0	0	3.32876	3	Yes	Yes	Rep1	0.0160035
569	Apolipoprotein C-II;Proapolipoprotein C-II	P02655	APOC2	3	3	0.00334855	0	0	0	51.891	3	Yes	Yes	Rep1	0.00197899
570	Apolipoprotein C-III	P02656	APOC3	5	5	0.0248422	0	0	0	10.0644	3	Yes	Yes	Rep1	0.0232228
571	Fibrinogen alpha chain;Fibrinopeptide A;Fibrinogen alpha chain	P02671	FGA	13	13	0.00415764	0	0	0	18.0336	3	Yes	Yes	Rep1	0.00335979
572	Fibrinogen beta chain;Fibrinopeptide B;Fibrinogen beta chain	P02675	FGB	19	19	0.00949739	0	0	0	15.5174	3	Yes	Yes	Rep1	0.008806
573	Fibrinogen gamma chain	P02679	FGG	15	15	0.00335492	0	0	0	15.8196	3	Yes	Yes	Rep1	0.0034371
574	Band 3 anion transport protein	P02730	SLC4A1	18	18	0.0104343	0	0	0	7.98433	3	Yes	Yes	Rep1	0.010156
575	Complement C1q subcomponent subunit B	P02746	C1QB	2	2	0.000687656	0	0	0	36.5822	3	Yes	Yes	Rep1	0.000746337
576	Complement C1q subcomponent subunit C	P02747	C1QC	4	4	0.000491811	0	0	0	29.7375	3	Yes	Yes	Rep1	0.00054635
577	Beta-2-glycoprotein 1	P02749	APOH	8	8	0.00141927	0	0	0	43.3483	3	Yes	Yes	Rep1	0.000722457
578	Fibronectin;Anastellin;Ugl-Y1;Ugl-Y2;Ugl-Y3	P02751	FN1	16	16	0.00095926	0	0	0	18.3558	3	Yes	Yes	Rep1	0.00115995
579	Protein AMBP;Alpha-1-microglobulin;Inter-alpha-trypsin inhibitor light chain;Trypstatin	P02760	AMBP	2	2	0.000214958	0	0	0	63.903	3	Yes	Yes	Rep1	0.000310631
580	Alpha-1-acid glycoprotein 1	P02763	ORM1	3	4	0.000599556	0	0	0	37.0945	3	Yes	Yes	Rep1	0.000353725
581	Alpha-2-HS-glycoprotein;Alpha-2-HS-glycoprotein chain A;Alpha-2-HS-glycoprotein chain B	P02765	AHSG	5	5	0.00116859	0	0	0	14.687	3	Yes	Yes	Rep1	0.00098348
582	Transthyretin	P02766	TTR	4	4	0.000903155	0	0	0	95.7808	3	Yes	Yes	Rep1	0.000375115
583	Vitamin D-binding protein	P02774	GC	12	12	0.00323536	0	0	0	9.37451	3	Yes	Yes	Rep1	0.00322788
584	Serotransferrin	P02787	TF	27	27	0.00928804	0	0	0	8.16311	3	Yes	Yes	Rep1	0.00924542
585	Hemopexin	P02790	HPX	11	11	0.00111601	0	0	0	38.2844	3	Yes	Yes	Rep1	0.0011357
586	C4b-binding protein alpha chain	P04003	C4BPA	7	7	0.00153425	0	0	0	43.777	3	Yes	Yes	Rep1	0.00216309
587	Vitronectin;Vitronectin V65 subunit;Vitronectin V10 subunit;Somatomedin-B	P04004	VTN	12	12	0.0144116	0	0	0	12.6685	3	Yes	Yes	Rep1	0.0124107
588	Apolipoprotein B-100;Apolipoprotein B-48	P04114	APOB	96	96	0.0138441	0	0	0	3.46211	3	Yes	Yes	Rep1	0.0141592
589	Alpha-1B-glycoprotein	P04217	A1BG	3	3	0.000183566	0	0	0	60.6407	3	Yes	Yes	Rep1	5.57996e-05
590	Glyceraldehyde-3-phosphate dehydrogenase	P04406	GAPDH	3	3	0.000146605	0	0	0	90.3121	3	Yes	Yes	Rep1	6.00569e-05
591	Heat shock protein beta-1	P04792	HSPB1	1	1	4.33051e-05	0	0	0	27.3993	3	Yes	Yes	Rep1	3.48201e-05
592	Glycophorin-C	P04921	GYPC	1	1	7.23379e-05	0	0	0	62.1782	3	Yes	Yes	Rep1	0.000117821
593	Apolipoprotein D	P05090	APOD	4	4	0.000632996	0	0	0	54.3315	3	Yes	Yes	Rep1	0.000888538
594	Integrin beta-3	P05106	ITGB3	15	15	0.0031397	0	0	0	15.8944	3	Yes	Yes	Rep1	0.00366557
595	Heparin cofactor 2	P05546	SERPIND1	6	6	0.000208212	0	0	0	32.3365	3	Yes	Yes	Rep1	0.000132273
596	Apolipoprotein A-IV	P06727	APOA4	14	14	0.00482986	0	0	0	18.8692	3	Yes	Yes	Rep1	0.00587498
597	Tropomyosin alpha-3 chain	P06753	TPM3	3	4	6.91833e-05	0	0	0	85.0793	3	Yes	Yes	Rep1	4.25125e-05
598	Platelet glycoprotein Ib alpha chain;Glycocalicin	P07359	GP1BA	1	1	0.000205528	0	0	0	85.3185	3	Yes	Yes	Rep1	0.000407487
599	Integrin alpha-IIb;Integrin alpha-IIb heavy chain;Integrin alpha-IIb light chain, form 1;Integrin alpha-IIb light chain, form 2	P08514	ITGA2B	24	24	0.00386482	0	0	0	8.40708	3	Yes	Yes	Rep1	0.00385402
600	Pleckstrin	P08567	PLEK	4	4	7.50634e-05	0	0	0	19.2887	3	Yes	Yes	Rep1	6.10508e-05
601	Complement factor H	P08603	CFH	6	6	8.9565e-05	0	0	0	43.6852	3	Yes	Yes	Rep1	0.0001285
602	Complement C4-A;Complement C4 beta chain;Complement C4-A alpha chain;C4a anaphylatoxin;C4b-A;C4d-A;Complement C4 gamma chain	P0C0L4	C4A	2	18	0.000113057	0	0	0	60.2587	3	Yes	Yes	Rep1	4.21917e-05
603	Complement C4-B;Complement C4 beta chain;Complement C4-B alpha chain;C4a anaphylatoxin;C4b-B;C4d-B;Complement C4 gamma chain	P0C0L5	C4B	3	19	0.00490443	0	0	0	25.1791	3	Yes	Yes	Rep1	0.00451212
604	Serum amyloid A-1 protein;Amyloid protein A;Serum amyloid protein A(2-104);Serum amyloid protein A(3-104);Serum amyloid protein A(2-103);Serum amyloid protein A(2-102);Serum amyloid protein A(4-101)	P0DJI8	SAA1	3	5	0.00534758	0	0	0	20.9283	3	Yes	Yes	Rep1	0.0041785
605	NA	P0DOX7	NA	1	7	0.00027592	0	0	0	24.708	3	Yes	Yes	Rep1	0.000350213
606	Clusterin;Clusterin beta chain;Clusterin alpha chain	P10909	CLU	13	13	0.0309812	0	0	0	16.1164	3	Yes	Yes	Rep1	0.034806
607	Spectrin beta chain, erythrocytic	P11277	SPTB	34	34	0.00165297	0	0	0	13.7814	3	Yes	Yes	Rep1	0.00190352
608	Coagulation factor V;Coagulation factor V heavy chain;Coagulation factor V light chain	P12259	F5	5	9	0.00043981	0	0	0	11.6972	3	Yes	Yes	Rep1	0.00047022
609	Alpha-actinin-1	P12814	ACTN1	13	13	0.000720285	0	0	0	65.8765	3	Yes	Yes	Rep1	0.00124411
610	Platelet glycoprotein Ib beta chain	P13224	GP1BB	2	2	0.000479462	0	0	0	7.16998	3	Yes	Yes	Rep1	0.000505126
611	Beta-enolase	P13929	ENO3	2	3	0.000179164	0	0	0	33.388	3	Yes	Yes	Rep1	0.000247713
612	Platelet glycoprotein IX	P14770	GP9	1	1	0.000223987	0	0	0	43.3956	3	Yes	Yes	Rep1	0.000142647
613	Ankyrin-1	P16157	ANK1	20	20	0.0021742	0	0	0	26.9367	3	Yes	Yes	Rep1	0.00284968
614	Erythrocyte membrane protein band 4.2	P16452	EPB42	4	4	0.000484308	0	0	0	28.8736	3	Yes	Yes	Rep1	0.000524363
615	Vinculin	P18206	VCL	14	14	0.000567328	0	0	0	13.724	3	Yes	Yes	Rep1	0.000633604
616	Inter-alpha-trypsin inhibitor heavy chain H2	P19823	ITIH2	10	10	0.000860682	0	0	0	32.1502	3	Yes	Yes	Rep1	0.000625492
617	Inter-alpha-trypsin inhibitor heavy chain H1	P19827	ITIH1	8	8	0.000383308	0	0	0	32.1151	3	Yes	Yes	Rep1	0.000349223
618	Filamin-A	P21333	FLNA	76	76	0.0209311	0	0	0	5.37617	3	Yes	Yes	Rep1	0.0220854
619	Tenascin-X	P22105	TNXB	1	1	0.00023916	0	0	0	118.007	3	Yes	Yes	Rep1	4.60216e-05
620	Cofilin-1	P23528	CFL1	1	1	0.000134873	0	0	0	33.7324	3	Yes	Yes	Rep1	0.000106458
621	Myosin regulatory light polypeptide 9	P24844	MYL9	1	2	5.25409e-05	0	0	0	14.304	3	Yes	Yes	Rep1	4.64185e-05
622	Erythrocyte band 7 integral membrane protein	P27105	STOM	9	9	0.00218657	0	0	0	27.2292	3	Yes	Yes	Rep1	0.00286915
623	Serum paraoxonase/arylesterase 1	P27169	PON1	4	4	0.000719133	0	0	0	26.2891	3	Yes	Yes	Rep1	0.000508182
624	Myosin-9	P35579	MYH9	56	60	0.0137911	0	0	0	7.69741	3	Yes	Yes	Rep1	0.0126575
625	LIM and senescent cell antigen-like-containing domain protein 1	P48059	LIMS1	1	1	0.000144422	0	0	0	18.6183	3	Yes	Yes	Rep1	0.000172562
626	Apolipoprotein C-IV	P55056	APOC4	5	5	0.00857014	0	0	0	47.3469	3	Yes	Yes	Rep1	0.0129848
627	Myosin light polypeptide 6	P60660	MYL6	7	7	0.00199367	0	0	0	0.333057	3	Yes	Yes	Rep1	0.00199932
628	Actin, cytoplasmic 1;Actin, cytoplasmic 1, N-terminally processed	P60709	ACTB	1	13	0.0142855	0	0	0	22.3198	3	Yes	Yes	Rep1	0.011444
629	14-3-3 protein zeta/delta	P63104	YWHAZ	4	4	6.08181e-05	0	0	0	68.8246	3	Yes	Yes	Rep1	3.26116e-05
630	Tubulin alpha-1B chain	P68363	TUBA1B	0	12	0.00020566	0	0	0	23.7816	3	Yes	Yes	Rep1	0.000155729
631	Tubulin alpha-4A chain	P68366	TUBA4A	3	11	0.000310447	0	0	0	57.5253	3	Yes	Yes	Rep1	0.00048913
632	Hemoglobin subunit beta;LVV-hemorphin-7;Spinorphin	P68871	HBB	4	7	0.0021461	0	0	0	26.0906	3	Yes	Yes	Rep1	0.00167451
633	Hemoglobin subunit alpha	P69905	HBA1	2	3	8.81441e-05	0	0	0	109.22	3	Yes	Yes	Rep1	0.000199182
634	Leukocyte surface antigen CD47	Q08722	CD47	1	1	0.000115271	0	0	0	86.6249	3	Yes	Yes	Rep1	0.000225128
635	Multimerin-1;Platelet glycoprotein Ia*;155 kDa platelet multimerin	Q13201	MMRN1	7	7	0.000135239	0	0	0	56.7351	3	Yes	Yes	Rep1	8.37288e-05
636	Inter-alpha-trypsin inhibitor heavy chain H4;70 kDa inter-alpha-trypsin inhibitor heavy chain H4;35 kDa inter-alpha-trypsin inhibitor heavy chain H4	Q14624	ITIH4	14	14	0.000908263	0	0	0	47.0565	3	Yes	Yes	Rep1	0.000569675
637	Myosin-14	Q7Z406	MYH14	1	5	0.000459459	0	0	0	17.1747	3	Yes	Yes	Rep1	0.00042108
638	Sarcoplasmic/endoplasmic reticulum calcium ATPase 3	Q93084	ATP2A3	3	5	0.000307202	0	0	0	54.2729	3	Yes	Yes	Rep1	0.00011507
639	Coronin-1C	Q9ULV4	CORO1C	1	1	2.76399e-05	0	0	0	12.6368	3	Yes	Yes	Rep1	2.92308e-05
640	Talin-1	Q9Y490	TLN1	60	60	0.00655192	0	0	0	10.3577	3	Yes	Yes	Rep1	0.00644185
641	NA	A0A075B6I0	IGLV8-61	2	2	4.38788e-05	0	0	0	4.31407	13	No	Yes	Rep1	4.16979e-05
642	NA	A0A075B6K4	IGLV3-10	1	1	1.43234e-05	0	0	0	11.447	13	No	Yes	Rep1	1.61453e-05
643	NA	A0A075B7D8	IGHV3OR15-7	1	1	3.10353e-05	0	0	0	12.49	13	No	Yes	Rep1	2.67522e-05
644	Proline-rich protein 33	A8MZF0	PRR33	1	1	6.87551e-05	0	0	0	76.5775	13	No	Yes	Rep1	0.000105509
645	Small integral membrane protein 1	B2RUZ4	SMIM1	1	1	6.55039e-05	0	0	0	11.8457	13	No	Yes	Rep1	5.78894e-05
646	NA	CON__P00761	NA	5	5	0.0321472	0	0	0	3.9804	13	No	Yes	Rep1	0.0312615
647	NA	CON__P12763	NA	2	2	6.74433e-05	0	0	0	66.3937	13	No	Yes	Rep1	1.62213e-05
648	NA	CON__Q32PJ2	NA	1	3	0.000718638	0	0	0	2.29819	13	No	Yes	Rep1	0.000732783
649	Mannan-binding lectin serine protease 2;Mannan-binding lectin serine protease 2 A chain;Mannan-binding lectin serine protease 2 B chain	O00187	MASP2	3	3	0.000137805	0	0	0	4.50857	13	No	Yes	Rep1	0.000144965
650	Ras-related protein Rab-27B	O00194	RAB27B	2	2	6.01344e-05	0	0	0	6.16113	13	No	Yes	Rep1	5.89677e-05
651	Chloride intracellular channel protein 1	O00299	CLIC1	3	3	6.11204e-05	0	0	0	24.0929	13	No	Yes	Rep1	4.85318e-05
652	Dynamin-1-like protein	O00429	DNM1L	1	1	1.42176e-05	0	0	0	36.8848	13	No	Yes	Rep1	1.15748e-05
653	Apolipoprotein L1	O14791	APOL1	4	4	0.000277667	0	0	0	22.6964	13	No	Yes	Rep1	0.000292815
654	Plexin-B1	O43157	PLXNB1	1	1	0.000247289	0	0	0	18.1497	13	No	Yes	Rep1	0.000200995
655	Heat shock 70 kDa protein 12A	O43301	HSPA12A	1	1	6.16199e-05	0	0	0	7.79978	13	No	Yes	Rep1	6.53964e-05
656	CD5 antigen-like	O43866	CD5L	3	3	0.000260942	0	0	0	22.3768	13	No	Yes	Rep1	0.000214649
657	Cullin-associated NEDD8-dissociated protein 2	O75155	CAND2	1	1	7.55633e-05	0	0	0	5.38243	13	No	Yes	Rep1	7.97943e-05
658	Ficolin-3	O75636	FCN3	10	10	0.0054781	0	0	0	29.4544	13	No	Yes	Rep1	0.00729137
659	PRA1 family protein 3	O75915	ARL6IP5	1	1	1.41211e-05	0	0	0	8.28352	13	No	Yes	Rep1	1.30012e-05
660	Apolipoprotein M	O95445	APOM	3	3	5.98109e-05	0	0	0	20.7953	13	No	Yes	Rep1	6.12629e-05
661	Serum deprivation-response protein	O95810	SDPR	3	3	0.000188084	0	0	0	4.79743	13	No	Yes	Rep1	0.000177812
662	NADH-cytochrome b5 reductase 3;NADH-cytochrome b5 reductase 3 membrane-bound form;NADH-cytochrome b5 reductase 3 soluble form	P00387	CYB5R3	2	2	6.4343e-05	0	0	0	4.03627	13	No	Yes	Rep1	6.17045e-05
663	Ceruloplasmin	P00450	CP	14	14	0.000557561	0	0	0	10.0854	13	No	Yes	Rep1	0.000543259
664	Coagulation factor XIII A chain	P00488	F13A1	1	1	2.12378e-05	0	0	0	9.17682	13	No	Yes	Rep1	2.204e-05
665	Aspartate aminotransferase, mitochondrial	P00505	GOT2	1	1	8.18129e-06	0	0	0	9.82146	13	No	Yes	Rep1	9.08598e-06
666	Prothrombin;Activation peptide fragment 1;Activation peptide fragment 2;Thrombin light chain;Thrombin heavy chain	P00734	F2	9	9	0.000571853	0	0	0	3.33391	13	No	Yes	Rep1	0.000555942
667	Complement C1r subcomponent;Complement C1r subcomponent heavy chain;Complement C1r subcomponent light chain	P00736	C1R	5	5	0.000167164	0	0	0	4.7826	13	No	Yes	Rep1	0.000162906
668	Haptoglobin;Haptoglobin alpha chain;Haptoglobin beta chain	P00738	HP	5	12	0.00293482	0	0	0	16.6482	13	No	Yes	Rep1	0.00238289
669	Haptoglobin-related protein	P00739	HPR	1	8	2.92095e-05	0	0	0	11.6863	13	No	Yes	Rep1	3.07126e-05
670	Plasminogen;Plasmin heavy chain A;Activation peptide;Angiostatin;Plasmin heavy chain A, short form;Plasmin light chain B	P00747	PLG	4	4	0.000266067	0	0	0	12.2272	13	No	Yes	Rep1	0.000242905
671	Coagulation factor XII;Coagulation factor XIIa heavy chain;Beta-factor XIIa part 1;Coagulation factor XIIa light chain	P00748	F12	2	2	3.58031e-05	0	0	0	16.856	13	No	Yes	Rep1	3.93118e-05
672	Complement factor B;Complement factor B Ba fragment;Complement factor B Bb fragment	P00751	CFB	6	6	0.000398585	0	0	0	14.6354	13	No	Yes	Rep1	0.000374371
673	Antithrombin-III	P01008	SERPINC1	7	7	0.000634715	0	0	0	9.45089	13	No	Yes	Rep1	0.000661256
674	Alpha-1-antitrypsin;Short peptide from AAT	P01009	SERPINA1	11	11	0.00298182	0	0	0	16.7986	13	No	Yes	Rep1	0.00355039
675	Alpha-1-antichymotrypsin;Alpha-1-antichymotrypsin His-Pro-less	P01011	SERPINA3	6	6	0.000501876	0	0	0	15.2869	13	No	Yes	Rep1	0.000541718
676	Angiotensinogen;Angiotensin-1;Angiotensin-2;Angiotensin-3;Angiotensin-4;Angiotensin 1-9;Angiotensin 1-7;Angiotensin 1-5;Angiotensin 1-4	P01019	AGT	4	4	0.000305618	0	0	0	60.1793	13	No	Yes	Rep1	9.33142e-05
677	Alpha-2-macroglobulin	P01023	A2M	24	24	0.00191896	0	0	0	5.56221	13	No	Yes	Rep1	0.00201992
678	Complement C3;Complement C3 beta chain;C3-beta-c;Complement C3 alpha chain;C3a anaphylatoxin;Acylation stimulating protein;Complement C3b alpha chain;Complement C3c alpha chain fragment 1;Complement C3dg fragment;Complement C3g fragment;Complement C3d fragment;Complement C3f fragment;Complement C3c alpha chain fragment 2	P01024	C3	54	58	0.0132965	0	0	0	7.78238	13	No	Yes	Rep1	0.0144487
679	Complement C5;Complement C5 beta chain;Complement C5 alpha chain;C5a anaphylatoxin;Complement C5 alpha chain	P01031	C5	2	2	3.08545e-05	0	0	0	35.3132	13	No	Yes	Rep1	3.66535e-05
680	Kininogen-1;Kininogen-1 heavy chain;T-kinin;Bradykinin;Lysyl-bradykinin;Kininogen-1 light chain;Low molecular weight growth-promoting factor	P01042	KNG1	2	2	0.000226381	0	0	0	3.46264	13	No	Yes	Rep1	0.000217386
681	Immunoglobulin J chain	P01591	IGJ	3	3	0.000224534	0	0	0	3.16944	13	No	Yes	Rep1	0.000218798
682	Ig kappa chain V-I region Gal	P01599	NA	1	1	1.38194e-05	0	0	0	13.7412	13	No	Yes	Rep1	1.30028e-05
683	Polymeric immunoglobulin receptor;Secretory component	P01833	PIGR	1	1	2.15719e-05	0	0	0	8.27812	13	No	Yes	Rep1	2.3375e-05
684	Ig kappa chain C region	P01834	IGKC	8	8	0.00818511	0	0	0	21.9722	13	No	Yes	Rep1	0.00769907
685	Ig gamma-1 chain C region	P01857	IGHG1	6	11	0.0112774	0	0	0	5.44657	13	No	Yes	Rep1	0.0105848
686	Ig gamma-2 chain C region	P01859	IGHG2	5	10	0.00247076	0	0	0	3.47525	13	No	Yes	Rep1	0.00253709
687	Ig gamma-3 chain C region	P01860	IGHG3	4	10	0.00254599	0	0	0	1.44871	13	No	Yes	Rep1	0.00251373
688	Ig gamma-4 chain C region	P01861	IGHG4	2	7	0.000264261	0	0	0	9.96462	13	No	Yes	Rep1	0.000233925
689	Ig mu chain C region	P01871	IGHM	13	13	0.0104911	0	0	0	15.9135	13	No	Yes	Rep1	0.00883026
690	Ig alpha-1 chain C region	P01876	IGHA1	9	9	0.00283183	0	0	0	2.79404	13	No	Yes	Rep1	0.00288892
691	Spectrin alpha chain, erythrocytic 1	P02549	SPTA1	47	47	0.00291036	0	0	0	7.12099	13	No	Yes	Rep1	0.00271172
692	Apolipoprotein A-I;Proapolipoprotein A-I;Truncated apolipoprotein A-I	P02647	APOA1	25	25	0.325932	0	0	0	3.84265	13	No	Yes	Rep1	0.320266
693	Apolipoprotein E	P02649	APOE	19	19	0.0298458	0	0	0	7.39127	13	No	Yes	Rep1	0.0292887
694	Apolipoprotein A-II;Proapolipoprotein A-II;Truncated apolipoprotein A-II	P02652	APOA2	6	6	0.0153532	0	0	0	7.21415	13	No	Yes	Rep1	0.014175
695	Apolipoprotein C-I;Truncated apolipoprotein C-I	P02654	APOC1	5	5	0.0133445	0	0	0	11.2032	13	No	Yes	Rep1	0.0117874
696	Apolipoprotein C-II;Proapolipoprotein C-II	P02655	APOC2	3	3	0.0027039	0	0	0	3.39061	13	No	Yes	Rep1	0.00277848
697	Apolipoprotein C-III	P02656	APOC3	3	3	0.0168051	0	0	0	1.5819	13	No	Yes	Rep1	0.0170865
698	Fibrinogen alpha chain;Fibrinopeptide A;Fibrinogen alpha chain	P02671	FGA	10	10	0.00213442	0	0	0	4.30077	13	No	Yes	Rep1	0.00203845
699	Fibrinogen beta chain;Fibrinopeptide B;Fibrinogen beta chain	P02675	FGB	12	12	0.00445865	0	0	0	2.54538	13	No	Yes	Rep1	0.0044083
700	Fibrinogen gamma chain	P02679	FGG	14	14	0.00445705	0	0	0	3.94475	13	No	Yes	Rep1	0.00465996
701	Band 3 anion transport protein	P02730	SLC4A1	20	20	0.00761825	0	0	0	3.21088	13	No	Yes	Rep1	0.00788393
702	Serum amyloid P-component;Serum amyloid P-component(1-203)	P02743	APCS	3	3	7.73299e-05	0	0	0	44.6679	13	No	Yes	Rep1	9.3956e-05
703	Complement C1q subcomponent subunit B	P02746	C1QB	4	4	0.000466757	0	0	0	4.01443	13	No	Yes	Rep1	0.000453164
704	Complement component C9;Complement component C9a;Complement component C9b	P02748	C9	4	5	0.000360371	0	0	0	2.10198	13	No	Yes	Rep1	0.00036195
705	Beta-2-glycoprotein 1	P02749	APOH	9	9	0.00141577	0	0	0	19.5482	13	No	Yes	Rep1	0.00109643
706	Leucine-rich alpha-2-glycoprotein	P02750	LRG1	3	3	4.1168e-05	0	0	0	29.6401	13	No	Yes	Rep1	4.87834e-05
707	Fibronectin;Anastellin;Ugl-Y1;Ugl-Y2;Ugl-Y3	P02751	FN1	19	19	0.00107487	0	0	0	3.05579	13	No	Yes	Rep1	0.0011089
708	Protein AMBP;Alpha-1-microglobulin;Inter-alpha-trypsin inhibitor light chain;Trypstatin	P02760	AMBP	2	2	8.20441e-05	0	0	0	4.61323	13	No	Yes	Rep1	8.60741e-05
709	Alpha-1-acid glycoprotein 1	P02763	ORM1	1	2	0.000137343	0	0	0	6.2001	13	No	Yes	Rep1	0.000140785
710	Alpha-2-HS-glycoprotein;Alpha-2-HS-glycoprotein chain A;Alpha-2-HS-glycoprotein chain B	P02765	AHSG	7	7	0.00103038	0	0	0	10.109	13	No	Yes	Rep1	0.00106891
711	Transthyretin	P02766	TTR	6	6	0.000909823	0	0	0	2.67958	13	No	Yes	Rep1	0.000884772
712	Vitamin D-binding protein	P02774	GC	15	15	0.00390143	0	0	0	10.3379	13	No	Yes	Rep1	0.00367747
713	Platelet basic protein;Connective tissue-activating peptide III;TC-2;Connective tissue-activating peptide III(1-81);Beta-thromboglobulin;Neutrophil-activating peptide 2(74);Neutrophil-activating peptide 2(73);Neutrophil-activating peptide 2;TC-1;Neutrophil-activating peptide 2(1-66);Neutrophil-activating peptide 2(1-63)	P02775	PPBP	1	1	1.40476e-05	0	0	0	12.8127	13	No	Yes	Rep1	1.19758e-05
714	Platelet factor 4;Platelet factor 4, short form	P02776	PF4	1	1	5.80359e-05	0	0	0	13.4375	13	No	Yes	Rep1	6.47546e-05
715	Serotransferrin	P02787	TF	31	31	0.00886865	0	0	0	4.64771	13	No	Yes	Rep1	0.00907879
716	Hemopexin	P02790	HPX	13	13	0.00177221	0	0	0	1.33047	13	No	Yes	Rep1	0.00178387
717	Angiogenin	P03950	ANG	1	1	1.63649e-05	0	0	0	18.5514	13	No	Yes	Rep1	1.44477e-05
718	C4b-binding protein alpha chain	P04003	C4BPA	8	8	0.000953949	0	0	0	5.31559	13	No	Yes	Rep1	0.00100744
719	Vitronectin;Vitronectin V65 subunit;Vitronectin V10 subunit;Somatomedin-B	P04004	VTN	15	15	0.00504497	0	0	0	6.59601	13	No	Yes	Rep1	0.00528214
720	Apolipoprotein B-100;Apolipoprotein B-48	P04114	APOB	108	108	0.0147811	0	0	0	4.05535	13	No	Yes	Rep1	0.0151157
721	Histidine-rich glycoprotein	P04196	HRG	6	6	0.000478093	0	0	0	3.6481	13	No	Yes	Rep1	0.000497005
722	Alpha-1B-glycoprotein	P04217	A1BG	5	5	0.000238485	0	0	0	20.8142	13	No	Yes	Rep1	0.000273016
723	von Willebrand factor;von Willebrand antigen 2	P04275	VWF	5	5	0.000115607	0	0	0	18.9153	13	No	Yes	Rep1	9.33553e-05
724	Glyceraldehyde-3-phosphate dehydrogenase	P04406	GAPDH	3	3	0.000179915	0	0	0	17.3712	13	No	Yes	Rep1	0.000145175
725	HLA class I histocompatibility antigen, A-3 alpha chain	P04439	HLA-A	1	2	0.000118466	0	0	0	1.84028	13	No	Yes	Rep1	0.000120344
726	Heat shock protein beta-1	P04792	HSPB1	1	1	3.58812e-05	0	0	0	8.79131	13	No	Yes	Rep1	3.26838e-05
727	Dolichyl-diphosphooligosaccharide--protein glycosyltransferase subunit 1	P04843	RPN1	3	3	3.66962e-05	0	0	0	23.5633	13	No	Yes	Rep1	2.69596e-05
728	Guanine nucleotide-binding protein G(i) subunit alpha-2	P04899	GNAI2	3	3	7.50353e-05	0	0	0	6.19531	13	No	Yes	Rep1	6.9951e-05
729	Glycophorin-C	P04921	GYPC	1	1	4.34706e-05	0	0	0	46.8533	13	No	Yes	Rep1	1.99968e-05
730	Apolipoprotein D	P05090	APOD	3	3	0.000349316	0	0	0	16.5307	13	No	Yes	Rep1	0.000308451
731	Integrin beta-3	P05106	ITGB3	13	13	0.0025039	0	0	0	8.5793	13	No	Yes	Rep1	0.00225991
732	Plasma protease C1 inhibitor	P05155	SERPING1	4	4	0.000207971	0	0	0	2.11492	13	No	Yes	Rep1	0.000204903
733	Heparin cofactor 2	P05546	SERPIND1	4	4	0.000265058	0	0	0	10.6484	13	No	Yes	Rep1	0.000267542
734	Integrin beta-1	P05556	ITGB1	1	1	3.53021e-05	0	0	0	6.05159	13	No	Yes	Rep1	3.48055e-05
735	Ig kappa chain V-II region RPMI 6410	P06310	NA	1	1	5.1113e-05	0	0	0	10.7413	13	No	Yes	Rep1	4.54509e-05
736	Ig kappa chain V-IV region	P06312	IGKV4-1	2	2	8.29857e-05	0	0	0	7.11811	13	No	Yes	Rep1	8.95196e-05
737	ATP synthase subunit beta, mitochondrial	P06576	ATP5B	6	6	0.000102053	0	0	0	16.1721	13	No	Yes	Rep1	0.000110156
738	Apolipoprotein A-IV	P06727	APOA4	18	20	0.00498142	0	0	0	2.54802	13	No	Yes	Rep1	0.00512409
739	Creatine kinase M-type;Creatine kinase M-type, N-terminally processed	P06732	CKM	3	3	7.85524e-05	0	0	0	3.75568	13	No	Yes	Rep1	7.58868e-05
740	Tropomyosin alpha-3 chain	P06753	TPM3	4	5	0.000403665	0	0	0	1.42989	13	No	Yes	Rep1	0.000399824
741	Vitamin K-dependent protein S	P07225	PROS1	4	4	0.000111141	0	0	0	41.7641	13	No	Yes	Rep1	0.000163717
742	Complement component C8 beta chain	P07358	C8B	3	3	6.29756e-05	0	0	0	31.4568	13	No	Yes	Rep1	7.75864e-05
743	Platelet glycoprotein Ib alpha chain;Glycocalicin	P07359	GP1BA	1	1	9.37327e-05	0	0	0	5.5522	13	No	Yes	Rep1	9.00639e-05
744	Alcohol dehydrogenase 4	P08319	ADH4	2	2	1.88485e-05	0	0	0	57.8964	13	No	Yes	Rep1	6.48316e-06
745	Integrin alpha-IIb;Integrin alpha-IIb heavy chain;Integrin alpha-IIb light chain, form 1;Integrin alpha-IIb light chain, form 2	P08514	ITGA2B	20	20	0.00298543	0	0	0	7.31486	13	No	Yes	Rep1	0.00274007
746	Apolipoprotein(a)	P08519	LPA	3	3	0.000215331	0	0	0	4.56446	13	No	Yes	Rep1	0.000219383
747	Pleckstrin	P08567	PLEK	3	3	0.000141644	0	0	0	20.1255	13	No	Yes	Rep1	0.00010877
748	Complement factor H	P08603	CFH	8	8	0.000278641	0	0	0	20.4223	13	No	Yes	Rep1	0.000212934
749	Complement C1s subcomponent;Complement C1s subcomponent heavy chain;Complement C1s subcomponent light chain	P09871	C1S	3	3	7.69337e-05	0	0	0	28.8949	13	No	Yes	Rep1	9.48135e-05
750	Complement C4-A;Complement C4 beta chain;Complement C4-A alpha chain;C4a anaphylatoxin;C4b-A;C4d-A;Complement C4 gamma chain	P0C0L4	C4A	2	31	5.53924e-05	0	0	0	22.2004	13	No	Yes	Rep1	6.95351e-05
751	Complement C4-B;Complement C4 beta chain;Complement C4-B alpha chain;C4a anaphylatoxin;C4b-B;C4d-B;Complement C4 gamma chain	P0C0L5	C4B	2	31	0.00304108	0	0	0	1.52566	13	No	Yes	Rep1	0.00306469
752	Serum amyloid A-1 protein;Amyloid protein A;Serum amyloid protein A(2-104);Serum amyloid protein A(3-104);Serum amyloid protein A(2-103);Serum amyloid protein A(2-102);Serum amyloid protein A(4-101)	P0DJI8	SAA1	3	5	0.00320959	0	0	0	9.88952	13	No	Yes	Rep1	0.0034251
753	Serum amyloid A-2 protein	P0DJI9	SAA2	2	4	0.000167364	0	0	0	9.2598	13	No	Yes	Rep1	0.000152498
754	Complement component C7	P10643	C7	2	2	5.97051e-05	0	0	0	13.28	13	No	Yes	Rep1	5.12024e-05
755	60 kDa heat shock protein, mitochondrial	P10809	HSPD1	5	5	0.000108827	0	0	0	52.9976	13	No	Yes	Rep1	4.34971e-05
756	Clusterin;Clusterin beta chain;Clusterin alpha chain	P10909	CLU	16	16	0.0255714	0	0	0	9.52911	13	No	Yes	Rep1	0.0269688
757	78 kDa glucose-regulated protein	P11021	HSPA5	5	5	7.55586e-05	0	0	0	28.4197	13	No	Yes	Rep1	5.2082e-05
758	Solute carrier family 2, facilitated glucose transporter member 1	P11166	SLC2A1	3	3	0.000171223	0	0	0	4.85135	13	No	Yes	Rep1	0.000166444
759	Protein 4.1	P11171	EPB41	1	1	3.03414e-05	0	0	0	11.6228	13	No	Yes	Rep1	3.14957e-05
760	Spectrin beta chain, erythrocytic	P11277	SPTB	41	41	0.00236812	0	0	0	9.86392	13	No	Yes	Rep1	0.00210628
761	Coagulation factor V;Coagulation factor V heavy chain;Coagulation factor V light chain	P12259	F5	9	9	0.000405436	0	0	0	1.55456	13	No	Yes	Rep1	0.00041128
762	Alpha-actinin-1	P12814	ACTN1	14	14	0.000968961	0	0	0	2.28526	13	No	Yes	Rep1	0.000943719
763	Platelet glycoprotein Ib beta chain	P13224	GP1BB	1	1	0.000260716	0	0	0	6.9679	13	No	Yes	Rep1	0.000271121
764	Complement component C6	P13671	C6	4	4	0.000116497	0	0	0	7.34494	13	No	Yes	Rep1	0.000114767
765	Beta-enolase	P13929	ENO3	2	4	0.000188507	0	0	0	35.772	13	No	Yes	Rep1	0.000121612
766	Pyruvate kinase PKM	P14618	PKM	5	5	0.000119752	0	0	0	17.1465	13	No	Yes	Rep1	0.00012649
767	Platelet glycoprotein IX	P14770	GP9	1	1	0.000164335	0	0	0	10.2721	13	No	Yes	Rep1	0.000159132
768	Ankyrin-1	P16157	ANK1	24	24	0.00169776	0	0	0	1.81671	13	No	Yes	Rep1	0.00169247
769	Platelet endothelial cell adhesion molecule	P16284	PECAM1	5	5	0.000181306	0	0	0	2.31684	13	No	Yes	Rep1	0.000180076
770	Erythrocyte membrane protein band 4.2	P16452	EPB42	7	7	0.000235318	0	0	0	24.4945	13	No	Yes	Rep1	0.000289555
771	Sarcoplasmic/endoplasmic reticulum calcium ATPase 2	P16615	ATP2A2	2	3	2.18792e-05	0	0	0	10.4903	13	No	Yes	Rep1	2.1109e-05
772	Integrin alpha-2	P17301	ITGA2	2	2	1.23077e-05	0	0	0	49.1912	13	No	Yes	Rep1	1.00277e-05
773	Vinculin	P18206	VCL	10	10	0.000414642	0	0	0	2.12239	13	No	Yes	Rep1	0.000413549
774	Alpha-1-acid glycoprotein 2	P19652	ORM2	2	3	0.000282299	0	0	0	6.91652	13	No	Yes	Rep1	0.00029185
775	Inter-alpha-trypsin inhibitor heavy chain H2	P19823	ITIH2	12	12	0.00122768	0	0	0	2.91753	13	No	Yes	Rep1	0.00120739
776	Inter-alpha-trypsin inhibitor heavy chain H1	P19827	ITIH1	9	9	0.00040845	0	0	0	5.88066	13	No	Yes	Rep1	0.000429796
777	C4b-binding protein beta chain	P20851	C4BPB	2	2	6.77247e-05	0	0	0	3.39224	13	No	Yes	Rep1	6.88881e-05
778	Filamin-A	P21333	FLNA	69	69	0.0150938	0	0	0	3.10525	13	No	Yes	Rep1	0.0151383
779	Voltage-dependent anion-selective channel protein 1	P21796	VDAC1	2	2	2.15049e-05	0	0	0	47.1635	13	No	Yes	Rep1	3.31999e-05
780	CD9 antigen	P21926	CD9	2	2	0.000254952	0	0	0	15.8591	13	No	Yes	Rep1	0.000208708
781	Tenascin-X	P22105	TNXB	1	1	0.000246783	0	0	0	46.8934	13	No	Yes	Rep1	0.000122392
782	Carboxypeptidase N subunit 2	P22792	CPN2	1	1	1.42791e-05	0	0	0	30.5226	13	No	Yes	Rep1	9.38225e-06
783	Integrin alpha-6;Integrin alpha-6 heavy chain;Integrin alpha-6 light chain;Processed integrin alpha-6	P23229	ITGA6	4	4	6.74487e-05	0	0	0	1.4421	13	No	Yes	Rep1	6.70396e-05
784	Cofilin-1	P23528	CFL1	4	4	0.000108776	0	0	0	60.8207	13	No	Yes	Rep1	3.87747e-05
785	Thromboxane-A synthase	P24557	TBXAS1	2	2	4.61452e-05	0	0	0	4.40819	13	No	Yes	Rep1	4.75516e-05
786	Myosin regulatory light polypeptide 9	P24844	MYL9	1	4	3.74031e-05	0	0	0	20.0832	13	No	Yes	Rep1	2.92677e-05
787	Zinc-alpha-2-glycoprotein	P25311	AZGP1	2	2	3.66986e-05	0	0	0	8.60022	13	No	Yes	Rep1	3.41205e-05
788	ATP synthase subunit alpha, mitochondrial	P25705	ATP5A1	5	5	0.000237225	0	0	0	11.5049	13	No	Yes	Rep1	0.000213488
789	Erythrocyte band 7 integral membrane protein	P27105	STOM	8	8	0.00107683	0	0	0	10.9702	13	No	Yes	Rep1	0.000955786
790	Serum paraoxonase/arylesterase 1	P27169	PON1	8	8	0.000725456	0	0	0	18.4957	13	No	Yes	Rep1	0.000878456
791	Calnexin	P27824	CANX	2	2	8.28393e-05	0	0	0	9.68803	13	No	Yes	Rep1	7.79304e-05
792	Peroxiredoxin-6	P30041	PRDX6	1	1	1.72476e-05	0	0	0	34.4573	13	No	Yes	Rep1	2.33678e-05
793	Peroxiredoxin-5, mitochondrial	P30044	PRDX5	2	2	2.71363e-05	0	0	0	79.1174	13	No	Yes	Rep1	1.07866e-05
794	Thioredoxin-dependent peroxide reductase, mitochondrial	P30048	PRDX3	1	1	2.44827e-05	0	0	0	12.4074	13	No	Yes	Rep1	2.10649e-05
795	Serum amyloid A-4 protein	P35542	SAA4	2	2	0.00403458	0	0	0	76.7228	13	No	Yes	Rep1	0.000608162
796	Myosin-9	P35579	MYH9	61	61	0.0115364	0	0	0	1.65673	13	No	Yes	Rep1	0.011429
797	Alpha-adducin	P35611	ADD1	1	1	1.16216e-05	0	0	0	9.29161	13	No	Yes	Rep1	1.28647e-05
798	Insulin-like growth factor-binding protein complex acid labile subunit	P35858	IGFALS	3	3	4.00333e-05	0	0	0	23.8719	13	No	Yes	Rep1	2.93899e-05
799	Stress-70 protein, mitochondrial	P38646	HSPA9	3	3	3.22543e-05	0	0	0	22.9856	13	No	Yes	Rep1	3.47336e-05
800	Dolichyl-diphosphooligosaccharide--protein glycosyltransferase 48 kDa subunit	P39656	DDOST	1	1	1.02467e-05	0	0	0	6.9612	13	No	Yes	Rep1	1.05658e-05
801	Glycerol-3-phosphate dehydrogenase, mitochondrial	P43304	GPD2	2	2	2.37962e-05	0	0	0	76.6651	13	No	Yes	Rep1	4.48507e-05
802	F-actin-capping protein subunit beta	P47756	CAPZB	2	2	2.06034e-05	0	0	0	33.2904	13	No	Yes	Rep1	1.28133e-05
803	Isocitrate dehydrogenase [NADP], mitochondrial	P48735	IDH2	3	3	0.000124338	0	0	0	5.39296	13	No	Yes	Rep1	0.000130279
804	Guanine nucleotide-binding protein G(q) subunit alpha	P50148	GNAQ	1	1	3.70624e-05	0	0	0	21.1882	13	No	Yes	Rep1	4.40625e-05
805	B-cell receptor-associated protein 31	P51572	BCAP31	1	1	1.60765e-05	0	0	0	11.2288	13	No	Yes	Rep1	1.40575e-05
806	F-actin-capping protein subunit alpha-1	P52907	CAPZA1	3	3	8.30871e-05	0	0	0	15.2643	13	No	Yes	Rep1	7.5707e-05
807	Methionine aminopeptidase 1	P53582	METAP1	1	1	3.14576e-05	0	0	0	7.84718	13	No	Yes	Rep1	3.31213e-05
808	Apolipoprotein C-IV	P55056	APOC4	4	4	0.00395835	0	0	0	19.1788	13	No	Yes	Rep1	0.00346453
809	Transitional endoplasmic reticulum ATPase	P55072	VCP	2	2	1.8639e-05	0	0	0	4.57458	13	No	Yes	Rep1	1.76739e-05
810	Zinc finger protein 445	P59923	ZNF445	1	1	4.6405e-05	0	0	0	6.93158	13	No	Yes	Rep1	4.99603e-05
811	Actin-related protein 2/3 complex subunit 4	P59998	ARPC4	2	2	3.12088e-05	0	0	0	17.0227	13	No	Yes	Rep1	2.86792e-05
812	Myosin light polypeptide 6	P60660	MYL6	6	6	0.000873431	0	0	0	15.647	13	No	Yes	Rep1	0.000715838
813	Actin, cytoplasmic 1;Actin, cytoplasmic 1, N-terminally processed	P60709	ACTB	1	11	0.00909047	0	0	0	5.9775	13	No	Yes	Rep1	0.0096395
814	Cell division control protein 42 homolog	P60953	CDC42	1	1	1.24578e-05	0	0	0	18.823	13	No	Yes	Rep1	1.51414e-05
815	Keratinocyte differentiation-associated protein	P60985	KRTDAP	1	1	0.000183983	0	0	0	14.1862	13	No	Yes	Rep1	0.00021318
816	Ras-related protein Rab-10	P61026	RAB10	1	1	3.057e-05	0	0	0	5.55791	13	No	Yes	Rep1	2.86756e-05
817	14-3-3 protein gamma;14-3-3 protein gamma, N-terminally processed	P61981	YWHAG	1	2	1.60112e-05	0	0	0	4.82116	13	No	Yes	Rep1	1.61257e-05
818	Peptidyl-prolyl cis-trans isomerase A;Peptidyl-prolyl cis-trans isomerase A, N-terminally processed	P62937	PPIA	1	1	0.000122626	0	0	0	20.0073	13	No	Yes	Rep1	9.54964e-05
819	14-3-3 protein zeta/delta	P63104	YWHAZ	2	3	7.90276e-05	0	0	0	1.39612	13	No	Yes	Rep1	7.77764e-05
820	Tubulin alpha-4A chain	P68366	TUBA4A	4	12	0.00243739	0	0	0	2.18626	13	No	Yes	Rep1	0.00237699
821	Hemoglobin subunit beta;LVV-hemorphin-7;Spinorphin	P68871	HBB	2	5	0.00117914	0	0	0	5.16298	13	No	Yes	Rep1	0.00110937
822	Fanconi anemia group C protein	Q00597	FANCC	1	1	3.52113e-05	0	0	0	20.4873	13	No	Yes	Rep1	2.93652e-05
823	Clathrin heavy chain 1	Q00610	CLTC	9	9	0.000196757	0	0	0	14.1463	13	No	Yes	Rep1	0.000191491
824	14-3-3 protein eta	Q04917	YWHAH	1	2	1.72717e-05	0	0	0	18.3223	13	No	Yes	Rep1	1.56225e-05
825	Galectin-3-binding protein	Q08380	LGALS3BP	3	3	0.000100861	0	0	0	9.31305	13	No	Yes	Rep1	9.66723e-05
826	Dematin	Q08495	DMTN	1	1	1.50077e-05	0	0	0	10.7747	13	No	Yes	Rep1	1.5659e-05
827	Receptor-type tyrosine-protein phosphatase eta	Q12913	PTPRJ	3	3	4.07861e-05	0	0	0	19.184	13	No	Yes	Rep1	4.65077e-05
828	Multimerin-1;Platelet glycoprotein Ia*;155 kDa platelet multimerin	Q13201	MMRN1	5	5	0.000180445	0	0	0	11.0688	13	No	Yes	Rep1	0.000199979
829	Flotillin-2	Q14254	FLOT2	4	4	6.71107e-05	0	0	0	6.14748	13	No	Yes	Rep1	7.01153e-05
830	Inter-alpha-trypsin inhibitor heavy chain H4;70 kDa inter-alpha-trypsin inhibitor heavy chain H4;35 kDa inter-alpha-trypsin inhibitor heavy chain H4	Q14624	ITIH4	17	17	0.00163802	0	0	0	8.60051	13	No	Yes	Rep1	0.00160765
831	Thiosulfate sulfurtransferase	Q16762	TST	1	1	1.60797e-05	0	0	0	26.3191	13	No	Yes	Rep1	1.1219e-05
832	Inverted formin-2	Q27J81	INF2	1	1	2.60092e-05	0	0	0	23.3257	13	No	Yes	Rep1	2.01401e-05
833	Small G protein signaling modulator 1	Q2NKQ1	SGSM1	1	1	0.000286387	0	0	0	4.8487	13	No	Yes	Rep1	0.000281257
834	Apolipoprotein A-V	Q6Q788	APOA5	3	3	9.48466e-05	0	0	0	10.0248	13	No	Yes	Rep1	0.000104359
835	WD repeat-containing protein 87	Q6ZQQ6	WDR87	1	1	0.000374666	0	0	0	12.1796	13	No	Yes	Rep1	0.000424466
836	RAS guanyl-releasing protein 2	Q7LDG7	RASGRP2	1	1	1.63546e-05	0	0	0	32.2073	13	No	Yes	Rep1	1.14403e-05
837	DnaJ homolog subfamily B member 7	Q7Z6W7	DNAJB7	1	1	8.07869e-06	0	0	0	26.1239	13	No	Yes	Rep1	9.9291e-06
838	Fermitin family homolog 3	Q86UX7	FERMT3	5	5	0.000198362	0	0	0	2.46571	13	No	Yes	Rep1	0.000197992
839	Neuron navigator 2	Q8IVL1	NAV2	1	1	5.20932e-05	0	0	0	4.59237	13	No	Yes	Rep1	5.46031e-05
840	SURP and G-patch domain-containing protein 1	Q8IWZ8	SUGP1	1	1	1.52921e-05	0	0	0	21.738	13	No	Yes	Rep1	1.14788e-05
841	Tensin-4	Q8IZW8	TNS4	1	1	5.9584e-05	0	0	0	16.4582	13	No	Yes	Rep1	4.9645e-05
842	Putative E3 ubiquitin-protein ligase UBR7	Q8N806	UBR7	1	1	0.00275964	0	0	0	5.27415	13	No	Yes	Rep1	0.00259968
843	Sarcoplasmic/endoplasmic reticulum calcium ATPase 3	Q93084	ATP2A3	6	7	0.000280976	0	0	0	12.8752	13	No	Yes	Rep1	0.000251383
844	N-acetylmuramoyl-L-alanine amidase	Q96PD5	PGLYRP2	3	3	0.000143365	0	0	0	46.1427	13	No	Yes	Rep1	0.000184061
845	Transmembrane protein 109	Q9BVC6	TMEM109	1	1	2.35701e-05	0	0	0	25.9782	13	No	Yes	Rep1	3.04518e-05
846	Tubulin beta-1 chain	Q9H4B7	TUBB1	10	12	0.00155024	0	0	0	5.21104	13	No	Yes	Rep1	0.00156939
847	Beta-parvin	Q9HBI1	PARVB	3	3	9.89711e-05	0	0	0	31.0871	13	No	Yes	Rep1	0.000126675
848	Adipocyte plasma membrane-associated protein	Q9HDC9	APMAP	5	5	0.000215658	0	0	0	6.75102	13	No	Yes	Rep1	0.000228733
849	ATP-binding cassette sub-family B member 9	Q9NP78	ABCB9	1	1	0.00214968	0	0	0	7.51894	13	No	Yes	Rep1	0.00212549
850	Tubulin alpha-8 chain	Q9NY65	TUBA8	1	6	2.37707e-05	0	0	0	21.1102	13	No	Yes	Rep1	2.83645e-05
851	Tropomodulin-3	Q9NYL9	TMOD3	2	2	2.63469e-05	0	0	0	57.6514	13	No	Yes	Rep1	1.25797e-05
852	Coronin-1C	Q9ULV4	CORO1C	2	2	4.832e-05	0	0	0	34.1724	13	No	Yes	Rep1	3.15901e-05
853	Voltage-dependent anion-selective channel protein 3	Q9Y277	VDAC3	4	4	0.000167417	0	0	0	17.2971	13	No	Yes	Rep1	0.000134238
854	Talin-1	Q9Y490	TLN1	52	52	0.00601367	0	0	0	2.75143	13	No	Yes	Rep1	0.00616943
855	Unconventional myosin-Va	Q9Y4I1	MYO5A	1	1	4.13585e-05	0	0	0	20.3226	13	No	Yes	Rep1	3.23598e-05
856	Junctional adhesion molecule A	Q9Y624	F11R	1	1	2.42317e-05	0	0	0	15.6309	13	No	Yes	Rep1	2.58854e-05
1762	Apolipoprotein B-100 [OS=Homo sapiens]	P04114	NA	207	207	0.0203338	0	0	0	0.304203	9	Yes	Yes	Rep1	0.0203899
1763	Albumin [OS=Homo sapiens]	P02768	NA	91	91	0.249487	0	0	0	3.93286	9	Yes	Yes	Rep1	0.238162
1764	Filamin-A [OS=Homo sapiens]	P21333	NA	126	126	0.0197027	0	0	0	1.94481	9	Yes	Yes	Rep1	0.0192731
1765	Myosin-9 [OS=Homo sapiens]	P35579	NA	100	109	0.0153536	0	0	0	1.09296	9	Yes	Yes	Rep1	0.0152179
1766	Complement C3 [OS=Homo sapiens]	P01024	NA	101	101	0.0165962	0	0	0	1.99769	9	Yes	Yes	Rep1	0.0165799
1767	Talin-1 [OS=Homo sapiens]	Q9Y490	NA	83	83	0.00772175	0	0	0	3.25299	9	Yes	Yes	Rep1	0.00743177
1768	Spectrin alpha chain, erythrocytic 1 [OS=Homo sapiens]	P02549	NA	91	91	0.00376141	0	0	0	1.30978	9	Yes	Yes	Rep1	0.00381827
1769	Spectrin beta chain, erythrocytic [OS=Homo sapiens]	P11277	NA	80	84	0.00344003	0	0	0	0.566236	9	Yes	Yes	Rep1	0.00341882
1770	Serotransferrin [OS=Homo sapiens]	P02787	NA	53	53	0.00866143	0	0	0	4.95982	9	Yes	Yes	Rep1	0.00817317
1771	Thrombospondin-1 [OS=Homo sapiens]	P07996	NA	51	51	0.00410964	0	0	0	0.9043	9	Yes	Yes	Rep1	0.00415124
1772	Ankyrin-1 [OS=Homo sapiens]	P16157	NA	57	59	0.00230776	0	0	0	3.43562	9	Yes	Yes	Rep1	0.0022174
1773	Alpha-2-macroglobulin [OS=Homo sapiens]	P01023	NA	54	54	0.00408132	0	0	0	6.52013	9	Yes	Yes	Rep1	0.00377424
1774	Apolipoprotein A-I [OS=Homo sapiens]	P02647	NA	43	43	0.287433	0	0	0	7.8163	9	Yes	Yes	Rep1	0.313304
1775	Complement C4-B [OS=Homo sapiens]	P0C0L5	NA	3	51	0.00347427	0	0	0	2.6798	9	Yes	Yes	Rep1	0.00352142
1776	Fibrinogen beta chain [OS=Homo sapiens]	P02675	NA	31	31	0.00634925	0	0	0	16.6215	9	Yes	Yes	Rep1	0.00513186
1777	Complement C4-A [OS=Homo sapiens]	P0C0L4	NA	2	50	7.06709e-05	0	0	0	20.3119	9	Yes	Yes	Rep1	8.70055e-05
1778	Isoform 1 of Fibronectin [OS=Homo sapiens]	P02751-1	NA	49	49	0.00152946	0	0	0	5.24695	9	Yes	Yes	Rep1	0.00155603
1779	Actin, cytoplasmic 1 [OS=Homo sapiens]	P60709	NA	1	19	0.0122035	0	0	0	2.31881	9	Yes	Yes	Rep1	0.0118975
1780	Integrin alpha-IIb [OS=Homo sapiens]	P08514	NA	34	34	0.00474943	0	0	0	5.39555	9	Yes	Yes	Rep1	0.00502719
1781	Actin, cytoplasmic 2 [OS=Homo sapiens]	P63261	NA	1	19	6.46683e-05	0	0	0	17.213	9	Yes	Yes	Rep1	7.51518e-05
1782	Haptoglobin [OS=Homo sapiens]	P00738	NA	14	27	0.00656376	0	0	0	13.0011	9	Yes	Yes	Rep1	0.00558005
1783	Isoform 2 of Gelsolin [OS=Homo sapiens]	P06396-2	NA	25	25	0.00184356	0	0	0	5.2949	9	Yes	Yes	Rep1	0.00194226
1784	Fibrinogen gamma chain [OS=Homo sapiens]	P02679	NA	23	23	0.00669357	0	0	0	2.79211	9	Yes	Yes	Rep1	0.00651711
1785	Immunoglobulin heavy constant mu [OS=Homo sapiens]	P01871	NA	5	20	0.0252541	0	0	0	10.1237	9	Yes	Yes	Rep1	0.0223037
1786	Alpha-actinin-1 [OS=Homo sapiens]	P12814	NA	23	37	0.001081	0	0	0	0.945178	9	Yes	Yes	Rep1	0.0010924
1787	Tubulin beta-1 chain [OS=Homo sapiens]	Q9H4B7	NA	21	23	0.00252098	0	0	0	7.46874	9	Yes	Yes	Rep1	0.00230634
1788	Immunoglobulin heavy constant gamma 1 [OS=Homo sapiens]	P01857	NA	8	16	0.011677	0	0	0	5.17176	9	Yes	Yes	Rep1	0.010987
1789	Alpha-1-antitrypsin [OS=Homo sapiens]	P01009	NA	25	25	0.00388251	0	0	0	11.1536	9	Yes	Yes	Rep1	0.00338571
1790	Inter-alpha-trypsin inhibitor heavy chain H4 [OS=Homo sapiens]	Q14624	NA	25	25	0.00199256	0	0	0	0.583855	9	Yes	Yes	Rep1	0.00200597
1791	Apolipoprotein A-IV [OS=Homo sapiens]	P06727	NA	31	31	0.00731235	0	0	0	2.50843	9	Yes	Yes	Rep1	0.00710536
1792	Band 3 anion transport protein [OS=Homo sapiens]	P02730	NA	22	22	0.00986554	0	0	0	1.34167	9	Yes	Yes	Rep1	0.00993611
1793	Complement factor H [OS=Homo sapiens]	P08603	NA	30	34	0.000515025	0	0	0	4.19603	9	Yes	Yes	Rep1	0.000491399
1794	Integrin beta-3 [OS=Homo sapiens]	P05106	NA	31	31	0.00225201	0	0	0	14.8262	9	Yes	Yes	Rep1	0.00186648
1795	Fibrinogen alpha chain [OS=Homo sapiens]	P02671	NA	30	30	0.00560521	0	0	0	5.48274	9	Yes	Yes	Rep1	0.00595523
1796	Apolipoprotein E [OS=Homo sapiens]	P02649	NA	25	25	0.0270967	0	0	0	0.694033	9	Yes	Yes	Rep1	0.0269517
1797	Keratin, type I cytoskeletal 10 [OS=Homo sapiens]	P13645	NA	21	24	0.00174812	0	0	0	3.61846	9	Yes	Yes	Rep1	0.00167746
1798	Immunoglobulin kappa light chain [OS=Homo sapiens]	P0DOX7	NA	3	11	0.00608101	0	0	0	14.9309	9	Yes	Yes	Rep1	0.0071255
1799	Immunoglobulin kappa constant [OS=Homo sapiens]	P01834	NA	2	10	0.00619431	0	0	0	29.2974	9	Yes	Yes	Rep1	0.00826547
1800	Immunoglobulin heavy constant gamma 2 [OS=Homo sapiens]	P01859	NA	9	17	0.0130358	0	0	0	9.18792	9	Yes	Yes	Rep1	0.0142969
1801	Tubulin alpha-1A chain [OS=Homo sapiens]	Q71U36	NA	1	17	0.00092604	0	0	0	9.81108	9	Yes	Yes	Rep1	0.00102736
1802	Vitamin D-binding protein [OS=Homo sapiens]	P02774	NA	25	25	0.00352788	0	0	0	6.82435	9	Yes	Yes	Rep1	0.0032506
1803	Tubulin alpha-4A chain [OS=Homo sapiens]	P68366	NA	6	18	0.00279418	0	0	0	9.16942	9	Yes	Yes	Rep1	0.00249835
1804	Clusterin [OS=Homo sapiens]	P10909	NA	17	17	0.0234239	0	0	0	2.57793	9	Yes	Yes	Rep1	0.0227793
1805	Keratin, type II cytoskeletal 1 [OS=Homo sapiens]	P04264	NA	24	27	0.00208939	0	0	0	3.98317	9	Yes	Yes	Rep1	0.00199388
1806	Immunoglobulin heavy constant gamma 3 [OS=Homo sapiens]	P01860	NA	6	16	0.00404777	0	0	0	20.6542	9	Yes	Yes	Rep1	0.00499486
1807	Transthyretin [OS=Homo sapiens]	P02766	NA	11	11	0.0013764	0	0	0	18.2937	9	Yes	Yes	Rep1	0.00108579
1808	C4b-binding protein alpha chain [OS=Homo sapiens]	P04003	NA	21	21	0.00152866	0	0	0	9.64933	9	Yes	Yes	Rep1	0.00136294
1809	Inter-alpha-trypsin inhibitor heavy chain H2 [OS=Homo sapiens]	P19823	NA	20	20	0.00102505	0	0	0	2.62142	9	Yes	Yes	Rep1	0.00101464
1810	Coagulation factor V [OS=Homo sapiens]	P12259	NA	32	32	0.0008601	0	0	0	6.12022	9	Yes	Yes	Rep1	0.000800262
1811	Ceruloplasmin [OS=Homo sapiens]	P00450	NA	23	23	0.000766838	0	0	0	45.6013	9	Yes	Yes	Rep1	0.000520074
1812	Tubulin beta chain [OS=Homo sapiens]	P07437	NA	4	17	0.00142771	0	0	0	7.7906	9	Yes	Yes	Rep1	0.00155235
1813	Antithrombin-III [OS=Homo sapiens]	P01008	NA	18	18	0.00102056	0	0	0	2.5356	9	Yes	Yes	Rep1	0.00104807
1814	Haptoglobin-related protein [OS=Homo sapiens]	P00739	NA	7	20	0.000321754	0	0	0	33.2513	9	Yes	Yes	Rep1	0.000198451
1815	Vitronectin [OS=Homo sapiens]	P04004	NA	15	15	0.00980416	0	0	0	2.76352	9	Yes	Yes	Rep1	0.00961319
1816	Immunoglobulin heavy constant gamma 4 [OS=Homo sapiens]	P01861	NA	4	12	0.000708298	0	0	0	16.6317	9	Yes	Yes	Rep1	0.000844235
1817	Immunoglobulin mu heavy chain [OS=Homo sapiens]	P0DOX6	NA	1	16	1.51577e-05	0	0	0	71.6481	9	Yes	Yes	Rep1	2.68032e-06
1818	Immunoglobulin heavy constant alpha 1 [OS=Homo sapiens]	P01876	NA	12	15	0.00399027	0	0	0	2.16812	9	Yes	Yes	Rep1	0.0040823
1819	Hemopexin [OS=Homo sapiens]	P02790	NA	15	15	0.00173087	0	0	0	10.8821	9	Yes	Yes	Rep1	0.00194836
1820	Prothrombin [OS=Homo sapiens]	P00734	NA	15	15	0.000585118	0	0	0	3.12512	9	Yes	Yes	Rep1	0.000564133
1821	Multimerin-1 [OS=Homo sapiens]	Q13201	NA	19	19	0.000618415	0	0	0	6.5533	9	Yes	Yes	Rep1	0.000573721
1822	Ficolin-3 [OS=Homo sapiens]	O75636	NA	12	12	0.00788381	0	0	0	15.1565	9	Yes	Yes	Rep1	0.00650404
1823	Serum paraoxonase/arylesterase 1 [OS=Homo sapiens]	P27169	NA	9	9	0.000898879	0	0	0	1.57172	9	Yes	Yes	Rep1	0.000882568
1824	Myosin regulatory light chain 12B [OS=Homo sapiens]	O14950	NA	3	8	0.000698792	0	0	0	4.04673	9	Yes	Yes	Rep1	0.000727298
1825	Isoform SERCA3B of Sarcoplasmic/endoplasmic reticulum calcium ATPase 3 [OS=Homo sapiens]	Q93084-1	NA	14	19	0.000352844	0	0	0	11.1716	9	Yes	Yes	Rep1	0.000318379
1826	Plasminogen [OS=Homo sapiens]	P00747	NA	19	19	0.000571724	0	0	0	7.78923	9	Yes	Yes	Rep1	0.000520706
1827	Stomatin [OS=Homo sapiens]	P27105	NA	14	14	0.00101114	0	0	0	1.05809	9	Yes	Yes	Rep1	0.0010204
1828	Tubulin alpha-8 chain [OS=Homo sapiens]	Q9NY65	NA	5	13	8.49449e-05	0	0	0	18.5964	9	Yes	Yes	Rep1	6.67063e-05
1829	Inter-alpha-trypsin inhibitor heavy chain H1 [OS=Homo sapiens]	P19827	NA	17	17	0.000692847	0	0	0	5.87304	9	Yes	Yes	Rep1	0.000646591
1830	Tubulin beta-2A chain [OS=Homo sapiens]	Q13885	NA	1	12	8.38299e-06	0	0	0	17.4187	9	Yes	Yes	Rep1	9.91403e-06
1831	Isoform Smooth muscle of Myosin light polypeptide 6 [OS=Homo sapiens]	P60660-2	NA	10	10	0.00190692	0	0	0	9.74345	9	Yes	Yes	Rep1	0.00211325
1832	Protein 4.2 [OS=Homo sapiens]	P16452	NA	18	19	0.000522031	0	0	0	7.55039	9	Yes	Yes	Rep1	0.000480274
1833	Beta-2-glycoprotein 1 [OS=Homo sapiens]	P02749	NA	11	11	0.00100062	0	0	0	12.674	9	Yes	Yes	Rep1	0.000855926
1834	Hemoglobin subunit alpha [OS=Homo sapiens]	P69905	NA	7	7	0.00133179	0	0	0	2.39513	9	Yes	Yes	Rep1	0.00130663
1835	Tubulin beta-4A chain [OS=Homo sapiens]	P04350	NA	3	14	8.54427e-05	0	0	0	7.75334	9	Yes	Yes	Rep1	9.30922e-05
1836	Myosin regulatory light polypeptide 9 [OS=Homo sapiens]	P24844	NA	1	6	4.94214e-05	0	0	0	16.1813	9	Yes	Yes	Rep1	5.76622e-05
1837	Keratin, type II cytoskeletal 2 epidermal [OS=Homo sapiens]	P35908	NA	15	21	0.00040664	0	0	0	4.14851	9	Yes	Yes	Rep1	0.000424243
1838	Vinculin [OS=Homo sapiens]	P18206	NA	22	22	0.000439007	0	0	0	13.888	9	Yes	Yes	Rep1	0.00036948
1839	Serum amyloid A-1 protein [OS=Homo sapiens]	P0DJI8	NA	5	10	0.00289605	0	0	0	2.63685	9	Yes	Yes	Rep1	0.0028079
1840	Complement C5 [OS=Homo sapiens]	P01031	NA	17	17	0.00014283	0	0	0	3.52379	9	Yes	Yes	Rep1	0.000148354
1841	von Willebrand factor [OS=Homo sapiens]	P04275	NA	23	23	0.000404825	0	0	0	6.10859	9	Yes	Yes	Rep1	0.000433261
1842	Actin, alpha skeletal muscle [OS=Homo sapiens]	P68133	NA	1	10	0.00056191	0	0	0	32.205	9	Yes	Yes	Rep1	0.000362229
1843	Alpha-1B-glycoprotein [OS=Homo sapiens]	P04217	NA	12	12	0.000411783	0	0	0	23.7631	9	Yes	Yes	Rep1	0.000302213
1844	Complement C1r subcomponent [OS=Homo sapiens]	P00736	NA	16	16	0.000539182	0	0	0	15.8442	9	Yes	Yes	Rep1	0.000637779
1845	POTE ankyrin domain family member E [OS=Homo sapiens]	Q6S8J3	NA	1	7	8.5612e-06	0	0	0	19.8296	9	Yes	Yes	Rep1	1.04711e-05
1846	Alpha-2-HS-glycoprotein [OS=Homo sapiens]	P02765	NA	6	6	0.000939418	0	0	0	18.9234	9	Yes	Yes	Rep1	0.000737989
1847	Immunoglobulin J chain [OS=Homo sapiens]	P01591	NA	8	8	0.00114726	0	0	0	6.77053	9	Yes	Yes	Rep1	0.00123557
1848	Alpha-actinin-4 [OS=Homo sapiens]	O43707	NA	4	16	4.07908e-06	0	0	0	28.2071	9	Yes	Yes	Rep1	2.75484e-06
1849	Hemoglobin subunit beta [OS=Homo sapiens]	P68871	NA	5	10	0.00149807	0	0	0	13.1352	9	Yes	Yes	Rep1	0.00127149
1850	Isoform LMW of Kininogen-1 [OS=Homo sapiens]	P01042-2	NA	10	10	0.000402082	0	0	0	5.27178	9	Yes	Yes	Rep1	0.000377905
1851	Fermitin family homolog 3 [OS=Homo sapiens]	Q86UX7	NA	17	17	0.000463921	0	0	0	41.3012	9	Yes	Yes	Rep1	0.000348725
1852	Clathrin heavy chain 1 [OS=Homo sapiens]	Q00610	NA	17	17	0.000170006	0	0	0	1.78722	9	Yes	Yes	Rep1	0.000172769
1853	Beta-enolase [OS=Homo sapiens]	P13929	NA	8	10	0.000233389	0	0	0	15.0367	9	Yes	Yes	Rep1	0.000273873
1854	Sarcoplasmic/endoplasmic reticulum calcium ATPase 2 [OS=Homo sapiens]	P16615	NA	8	13	5.50303e-05	0	0	0	4.47144	9	Yes	Yes	Rep1	5.33119e-05
1855	ATP synthase subunit beta, mitochondrial [OS=Homo sapiens]	P06576	NA	10	10	0.000163213	0	0	0	17.7363	9	Yes	Yes	Rep1	0.000130165
1856	Complement factor B [OS=Homo sapiens]	P00751	NA	16	16	0.000501502	0	0	0	5.5421	9	Yes	Yes	Rep1	0.000470182
1857	Histidine-rich glycoprotein [OS=Homo sapiens]	P04196	NA	9	9	0.000409131	0	0	0	16.5246	9	Yes	Yes	Rep1	0.000487138
1858	Complement component C9 [OS=Homo sapiens]	P02748	NA	13	13	0.000531101	0	0	0	4.3394	9	Yes	Yes	Rep1	0.000504735
1859	Immunoglobulin alpha-2 heavy chain [OS=Homo sapiens]	P0DOX2	NA	5	8	0.000115964	0	0	0	8.06448	9	Yes	Yes	Rep1	0.00010708
1860	CD5 antigen-like [OS=Homo sapiens]	O43866	NA	11	11	0.000549942	0	0	0	2.66944	9	Yes	Yes	Rep1	0.00053475
1861	Latent-transforming growth factor beta-binding protein 1 [OS=Homo sapiens]	Q14766	NA	14	14	0.000111317	0	0	0	0.878047	9	Yes	Yes	Rep1	0.000112409
1862	Alpha-1-acid glycoprotein 1 [OS=Homo sapiens]	P02763	NA	6	8	0.000995285	0	0	0	2.88662	9	Yes	Yes	Rep1	0.000967426
1863	Serum amyloid A-2 protein [OS=Homo sapiens]	P0DJI9	NA	3	8	0.000814907	0	0	0	21.171	9	Yes	Yes	Rep1	0.000615707
1864	Alpha-enolase [OS=Homo sapiens]	P06733	NA	8	10	0.000308376	0	0	0	24.8056	9	Yes	Yes	Rep1	0.000396705
1865	Platelet endothelial cell adhesion molecule [OS=Homo sapiens]	P16284	NA	11	11	0.000171377	0	0	0	2.41267	9	Yes	Yes	Rep1	0.000174335
1866	Keratin, type I cytoskeletal 9 [OS=Homo sapiens]	P35527	NA	13	14	0.000177017	0	0	0	6.87691	9	Yes	Yes	Rep1	0.000188172
1867	ATP synthase subunit alpha, mitochondrial [OS=Homo sapiens]	P25705	NA	10	10	0.000640136	0	0	0	6.25132	9	Yes	Yes	Rep1	0.000594669
1868	Vitamin K-dependent protein S [OS=Homo sapiens]	P07225	NA	10	10	0.000240714	0	0	0	4.78681	9	Yes	Yes	Rep1	0.000228572
1869	Heparin cofactor 2 [OS=Homo sapiens]	P05546	NA	12	12	0.000583798	0	0	0	4.76828	9	Yes	Yes	Rep1	0.000551796
1870	Pyruvate kinase PKM [OS=Homo sapiens]	P14618	NA	11	11	8.60758e-05	0	0	0	7.0486	9	Yes	Yes	Rep1	8.69117e-05
1871	Platelet glycoprotein 4 [OS=Homo sapiens]	P16671	NA	6	6	0.000236195	0	0	0	4.45659	9	Yes	Yes	Rep1	0.000239286
1872	Serum amyloid A-4 protein [OS=Homo sapiens]	P35542	NA	5	5	0.00415041	0	0	0	18.065	9	Yes	Yes	Rep1	0.00328745
1873	Pleckstrin [OS=Homo sapiens]	P08567	NA	7	7	0.000393321	0	0	0	17.0506	9	Yes	Yes	Rep1	0.000468592
1874	Immunoglobulin lambda constant 2 [OS=Homo sapiens]	P0DOY2	NA	4	7	0.00316446	0	0	0	11.7281	9	Yes	Yes	Rep1	0.00340878
1875	Guanine nucleotide-binding protein G(i) subunit alpha-2 [OS=Homo sapiens]	P04899	NA	9	10	0.000159718	0	0	0	19.1298	9	Yes	Yes	Rep1	0.000124452
1876	Integrin beta-1 [OS=Homo sapiens]	P05556	NA	14	14	0.000241272	0	0	0	6.73715	9	Yes	Yes	Rep1	0.000253333
1877	Alpha-1-antichymotrypsin [OS=Homo sapiens]	P01011	NA	10	10	0.000638093	0	0	0	7.31383	9	Yes	Yes	Rep1	0.000688383
1878	Complement C1q subcomponent subunit B [OS=Homo sapiens]	P02746	NA	6	6	0.000596879	0	0	0	12.8207	9	Yes	Yes	Rep1	0.000513049
1879	Immunoglobulin lambda-1 light chain [OS=Homo sapiens]	P0DOX8	NA	4	7	0.0021682	0	0	0	11.2683	9	Yes	Yes	Rep1	0.00244849
1880	Apolipoprotein(a) [OS=Homo sapiens]	P08519	NA	10	10	0.000177428	0	0	0	14.4103	9	Yes	Yes	Rep1	0.000152231
1881	Apolipoprotein C-I [OS=Homo sapiens]	P02654	NA	8	8	0.0237792	0	0	0	6.71551	9	Yes	Yes	Rep1	0.025577
1882	Apolipoprotein C-III [OS=Homo sapiens]	P02656	NA	6	6	0.0152844	0	0	0	21.7791	9	Yes	Yes	Rep1	0.0114415
1883	Voltage-dependent anion-selective channel protein 3 [OS=Homo sapiens]	Q9Y277	NA	5	6	0.000135455	0	0	0	6.23685	9	Yes	Yes	Rep1	0.000125703
1884	Protein 4.1 [OS=Homo sapiens]	P11171	NA	11	11	6.70358e-05	0	0	0	4.92418	9	Yes	Yes	Rep1	6.59064e-05
1885	Complement C1s subcomponent [OS=Homo sapiens]	P09871	NA	9	9	0.000170913	0	0	0	5.41244	9	Yes	Yes	Rep1	0.000161527
1886	Alpha-2-antiplasmin [OS=Homo sapiens]	P08697	NA	9	9	0.000187862	0	0	0	3.45146	9	Yes	Yes	Rep1	0.000188343
1887	Glyceraldehyde-3-phosphate dehydrogenase [OS=Homo sapiens]	P04406	NA	9	9	0.000241772	0	0	0	7.12046	9	Yes	Yes	Rep1	0.000222076
1888	Plasma protease C1 inhibitor [OS=Homo sapiens]	P05155	NA	10	10	0.000345858	0	0	0	2.58581	9	Yes	Yes	Rep1	0.000353638
1889	Tropomyosin alpha-4 chain [OS=Homo sapiens]	P67936	NA	4	13	0.000679968	0	0	0	9.14126	9	Yes	Yes	Rep1	0.000609099
1890	Apolipoprotein L1 [OS=Homo sapiens]	O14791	NA	8	8	0.000320387	0	0	0	9.44736	9	Yes	Yes	Rep1	0.000286171
1891	N-acetylmuramoyl-L-alanine amidase [OS=Homo sapiens]	Q96PD5	NA	8	8	0.000351178	0	0	0	12.4243	9	Yes	Yes	Rep1	0.00039833
1892	Adipocyte plasma membrane-associated protein [OS=Homo sapiens]	Q9HDC9	NA	9	9	0.000368122	0	0	0	27.749	9	Yes	Yes	Rep1	0.000250384
1893	Angiotensinogen [OS=Homo sapiens]	P01019	NA	6	6	0.000421121	0	0	0	10.9571	9	Yes	Yes	Rep1	0.00047301
1894	Isoform 2 of Tropomyosin alpha-3 chain [OS=Homo sapiens]	P06753-2	NA	4	8	0.000442682	0	0	0	7.90238	9	Yes	Yes	Rep1	0.00048136
1895	Apolipoprotein A-V [OS=Homo sapiens]	Q6Q788	NA	9	9	0.000103532	0	0	0	7.66893	9	Yes	Yes	Rep1	0.000108196
1896	Calnexin [OS=Homo sapiens]	P27824	NA	7	7	0.000167558	0	0	0	3.37131	9	Yes	Yes	Rep1	0.00016258
1897	Apolipoprotein D [OS=Homo sapiens]	P05090	NA	9	9	0.00053894	0	0	0	30.4416	9	Yes	Yes	Rep1	0.000349821
1898	Integrin alpha-6 [OS=Homo sapiens]	P23229	NA	11	11	9.64057e-05	0	0	0	4.61236	9	Yes	Yes	Rep1	9.15045e-05
1899	Hemoglobin subunit delta [OS=Homo sapiens]	P02042	NA	1	6	8.68746e-05	0	0	0	11.6804	9	Yes	Yes	Rep1	9.7029e-05
1900	Isocitrate dehydrogenase [NADP], mitochondrial [OS=Homo sapiens]	P48735	NA	9	9	0.000149843	0	0	0	1.37788	9	Yes	Yes	Rep1	0.000151713
1901	Flotillin-2 [OS=Homo sapiens]	Q14254	NA	9	9	7.30107e-05	0	0	0	7.62709	9	Yes	Yes	Rep1	6.65888e-05
1902	Solute carrier family 2, facilitated glucose transporter member 1 [OS=Homo sapiens]	P11166	NA	6	6	0.000574547	0	0	0	5.61081	9	Yes	Yes	Rep1	0.000610192
1903	Beta-actin-like protein 2 [OS=Homo sapiens]	Q562R1	NA	2	7	0.000102878	0	0	0	15.577	9	Yes	Yes	Rep1	0.000121004
1904	Apolipoprotein C-IV [OS=Homo sapiens]	P55056	NA	4	4	0.00604432	0	0	0	25.8205	9	Yes	Yes	Rep1	0.00424339
1905	Protein AMBP [OS=Homo sapiens]	P02760	NA	7	7	0.000218385	0	0	0	13.7738	9	Yes	Yes	Rep1	0.000183655
1906	Pigment epithelium-derived factor [OS=Homo sapiens]	P36955	NA	7	7	0.000160224	0	0	0	4.92152	9	Yes	Yes	Rep1	0.000168858
1907	Voltage-dependent anion-selective channel protein 1 [OS=Homo sapiens]	P21796	NA	8	9	0.000124904	0	0	0	5.18542	9	Yes	Yes	Rep1	0.000132025
1908	Chloride intracellular channel protein 1 [OS=Homo sapiens]	O00299	NA	7	7	0.000108395	0	0	0	9.5662	9	Yes	Yes	Rep1	0.000119561
1909	Afamin [OS=Homo sapiens]	P43652	NA	8	8	0.000155456	0	0	0	9.25734	9	Yes	Yes	Rep1	0.00013884
1910	Serum amyloid P-component [OS=Homo sapiens]	P02743	NA	7	7	0.000151084	0	0	0	10.6867	9	Yes	Yes	Rep1	0.000132935
1911	Malate dehydrogenase, mitochondrial [OS=Homo sapiens]	P40926	NA	4	4	5.57741e-05	0	0	0	13.0476	9	Yes	Yes	Rep1	6.41761e-05
1912	Rho-associated protein kinase 2 [OS=Homo sapiens]	O75116	NA	8	8	3.45127e-05	0	0	0	19.575	9	Yes	Yes	Rep1	2.68607e-05
1913	Isoform 2 of Tropomyosin alpha-4 chain [OS=Homo sapiens]	P67936-2	NA	1	10	2.85696e-06	0	0	0	11.4571	9	Yes	Yes	Rep1	2.52595e-06
1914	Mannan-binding lectin serine protease 2 [OS=Homo sapiens]	O00187	NA	7	7	0.000175344	0	0	0	13.5214	9	Yes	Yes	Rep1	0.000148267
1915	Integrin-linked protein kinase [OS=Homo sapiens]	Q13418	NA	7	7	0.000109634	0	0	0	10.6143	9	Yes	Yes	Rep1	0.000121313
1916	Moesin [OS=Homo sapiens]	P26038	NA	11	11	0.000185758	0	0	0	14.6146	9	Yes	Yes	Rep1	0.000217092
1917	Complement C1q subcomponent subunit C [OS=Homo sapiens]	P02747	NA	5	5	0.000515695	0	0	0	8.44892	9	Yes	Yes	Rep1	0.00046551
1918	Keratin, type I cytoskeletal 14 [OS=Homo sapiens]	P02533	NA	5	10	7.77909e-05	0	0	0	13.4211	9	Yes	Yes	Rep1	6.62332e-05
1919	Solute carrier family 2, facilitated glucose transporter member 3 [OS=Homo sapiens]	P11169	NA	5	5	0.000180454	0	0	0	10.0089	9	Yes	Yes	Rep1	0.000198539
1920	Apolipoprotein A-II [OS=Homo sapiens]	P02652	NA	5	5	0.005903	0	0	0	20.941	9	Yes	Yes	Rep1	0.00447599
1921	Heat shock protein beta-1 [OS=Homo sapiens]	P04792	NA	5	5	8.91294e-05	0	0	0	13.2819	9	Yes	Yes	Rep1	0.000102199
1922	Complement factor H-related protein 1 [OS=Homo sapiens]	Q03591	NA	1	5	2.27481e-06	0	0	0	5.57924	9	Yes	Yes	Rep1	2.354e-06
1923	Integrin alpha-2 [OS=Homo sapiens]	P17301	NA	9	9	3.81991e-05	0	0	0	14.944	9	Yes	Yes	Rep1	3.22511e-05
1924	Keratin, type II cytoskeletal 6A [OS=Homo sapiens]	P02538	NA	4	9	2.25931e-05	0	0	0	22.9902	9	Yes	Yes	Rep1	2.76582e-05
1925	Adenylyl cyclase-associated protein 1 [OS=Homo sapiens]	Q01518	NA	5	5	4.1104e-05	0	0	0	14.9396	9	Yes	Yes	Rep1	4.73924e-05
1926	Tubulin beta-8 chain [OS=Homo sapiens]	Q3ZCM7	NA	1	5	9.00043e-06	0	0	0	10.8328	9	Yes	Yes	Rep1	9.06602e-06
1927	Glycerol-3-phosphate dehydrogenase, mitochondrial [OS=Homo sapiens]	P43304	NA	6	6	3.80892e-05	0	0	0	6.52971	9	Yes	Yes	Rep1	3.59174e-05
1928	Creatine kinase M-type [OS=Homo sapiens]	P06732	NA	3	3	5.9635e-05	0	0	0	40.7771	9	Yes	Yes	Rep1	5.18184e-05
1929	14-3-3 protein zeta/delta [OS=Homo sapiens]	P63104	NA	5	7	9.93995e-05	0	0	0	21.0653	9	Yes	Yes	Rep1	7.55294e-05
1930	Coagulation factor XIII A chain [OS=Homo sapiens]	P00488	NA	8	9	0.000109509	0	0	0	16.8624	9	Yes	Yes	Rep1	0.000130831
1931	NADH-cytochrome b5 reductase 3 [OS=Homo sapiens]	P00387	NA	4	4	8.80437e-05	0	0	0	15.8048	9	Yes	Yes	Rep1	7.20511e-05
1932	Keratin, type II cytoskeletal 5 [OS=Homo sapiens]	P13647	NA	6	11	5.32699e-05	0	0	0	7.28996	9	Yes	Yes	Rep1	5.742e-05
1933	Cofilin-1 [OS=Homo sapiens]	P23528	NA	5	5	0.000128155	0	0	0	29.6779	9	Yes	Yes	Rep1	8.43019e-05
1934	Alpha-actinin-3 [OS=Homo sapiens]	Q08043	NA	1	6	5.37304e-05	0	0	0	13.335	9	Yes	Yes	Rep1	6.05489e-05
1935	Voltage-dependent anion-selective channel protein 2 [OS=Homo sapiens]	P45880	NA	5	5	5.21109e-05	0	0	0	30.382	9	Yes	Yes	Rep1	3.41826e-05
1936	60 kDa heat shock protein, mitochondrial [OS=Homo sapiens]	P10809	NA	5	5	8.57603e-05	0	0	0	3.42241	9	Yes	Yes	Rep1	8.25808e-05
1937	Ras-related protein Rab-1B [OS=Homo sapiens]	Q9H0U4	NA	4	5	6.34074e-05	0	0	0	1.78432	9	Yes	Yes	Rep1	6.24843e-05
1938	Receptor-type tyrosine-protein phosphatase C [OS=Homo sapiens]	P08575	NA	6	6	3.27213e-05	0	0	0	8.08946	9	Yes	Yes	Rep1	3.57459e-05
1939	Complement factor I [OS=Homo sapiens]	P05156	NA	7	7	2.35742e-05	0	0	0	6.41566	9	Yes	Yes	Rep1	2.53174e-05
1940	Ras-related protein Rap-1b [OS=Homo sapiens]	P61224	NA	6	6	0.000237862	0	0	0	7.69805	9	Yes	Yes	Rep1	0.000258969
1941	Complement component C7 [OS=Homo sapiens]	P10643	NA	5	5	6.33635e-05	0	0	0	9.41931	9	Yes	Yes	Rep1	5.86099e-05
1942	F-actin-capping protein subunit alpha-1 [OS=Homo sapiens]	P52907	NA	5	5	4.96197e-05	0	0	0	3.63923	9	Yes	Yes	Rep1	5.00816e-05
1943	HLA class I histocompatibility antigen, A alpha chain [OS=Homo sapiens]	P04439	NA	4	4	0.0007401	0	0	0	8.87651	9	Yes	Yes	Rep1	0.000815165
1944	Ras GTPase-activating-like protein IQGAP2 [OS=Homo sapiens]	Q13576	NA	8	8	6.63288e-06	0	0	0	1.62956	9	Yes	Yes	Rep1	6.74838e-06
1945	Apolipoprotein C-II [OS=Homo sapiens]	P02655	NA	4	4	0.00344375	0	0	0	11.8518	9	Yes	Yes	Rep1	0.0030474
1946	Glycophorin-A [OS=Homo sapiens]	P02724	NA	2	2	0.000276335	0	0	0	10.7168	9	Yes	Yes	Rep1	0.000308458
1947	Platelet basic protein [OS=Homo sapiens]	P02775	NA	5	5	0.0002458	0	0	0	17.5462	9	Yes	Yes	Rep1	0.000196026
1948	Galectin-3-binding protein [OS=Homo sapiens]	Q08380	NA	5	5	0.000116626	0	0	0	14.3956	9	Yes	Yes	Rep1	0.000135919
1949	Ras-related protein Rab-27B [OS=Homo sapiens]	O00194	NA	8	8	0.000162779	0	0	0	2.10953	9	Yes	Yes	Rep1	0.000166271
1950	Profilin-1 [OS=Homo sapiens]	P07737	NA	5	5	9.24438e-05	0	0	0	5.1811	9	Yes	Yes	Rep1	8.69144e-05
1951	Coronin-1C [OS=Homo sapiens]	Q9ULV4	NA	5	5	7.26566e-05	0	0	0	14.6835	9	Yes	Yes	Rep1	8.4959e-05
1952	14-3-3 protein epsilon [OS=Homo sapiens]	P62258	NA	5	7	3.32892e-05	0	0	0	11.6122	9	Yes	Yes	Rep1	2.90003e-05
1953	Zinc-alpha-2-glycoprotein [OS=Homo sapiens]	P25311	NA	7	7	6.45527e-05	0	0	0	15.0988	9	Yes	Yes	Rep1	7.56857e-05
1954	EH domain-containing protein 3 [OS=Homo sapiens]	Q9NZN3	NA	3	6	0.000217883	0	0	0	14.8609	9	Yes	Yes	Rep1	0.00025448
1955	Superoxide dismutase [Mn], mitochondrial [OS=Homo sapiens]	P04179	NA	4	4	4.79498e-05	0	0	0	7.28065	9	Yes	Yes	Rep1	5.07272e-05
1956	F-actin-capping protein subunit alpha-2 [OS=Homo sapiens]	P47755	NA	4	4	2.90703e-05	0	0	0	5.30126	9	Yes	Yes	Rep1	3.07808e-05
1957	Synaptosomal-associated protein 23 [OS=Homo sapiens]	O00161	NA	5	5	4.85745e-05	0	0	0	12.3053	9	Yes	Yes	Rep1	5.54764e-05
1958	Complement component C8 beta chain [OS=Homo sapiens]	P07358	NA	6	6	5.10448e-05	0	0	0	10.575	9	Yes	Yes	Rep1	4.50982e-05
1959	Endonuclease domain-containing 1 protein [OS=Homo sapiens]	O94919	NA	6	6	3.83219e-05	0	0	0	11.0759	9	Yes	Yes	Rep1	3.42031e-05
1960	Complement component C8 gamma chain [OS=Homo sapiens]	P07360	NA	3	3	2.81176e-05	0	0	0	9.99076	9	Yes	Yes	Rep1	2.55951e-05
1961	Immunoglobulin kappa variable 1-39 [OS=Homo sapiens]	P01597	NA	2	2	7.18147e-05	0	0	0	14.9599	9	Yes	Yes	Rep1	8.38412e-05
1962	Spectrin beta chain, non-erythrocytic 1 [OS=Homo sapiens]	Q01082	NA	1	5	1.698e-06	0	0	0	15.2042	9	Yes	Yes	Rep1	1.9788e-06
1963	Plasma kallikrein [OS=Homo sapiens]	P03952	NA	6	6	4.27933e-05	0	0	0	6.26661	9	Yes	Yes	Rep1	4.5881e-05
1964	Endoplasmic reticulum chaperone BiP [OS=Homo sapiens]	P11021	NA	6	7	5.12989e-05	0	0	0	7.48924	9	Yes	Yes	Rep1	4.70506e-05
1965	14-3-3 protein eta [OS=Homo sapiens]	Q04917	NA	4	7	0.000158555	0	0	0	30.2484	9	Yes	Yes	Rep1	0.000103205
1966	EMILIN-1 [OS=Homo sapiens]	Q9Y6C2	NA	5	5	2.7284e-05	0	0	0	4.01522	9	Yes	Yes	Rep1	2.60215e-05
1967	Alpha-1-acid glycoprotein 2 [OS=Homo sapiens]	P19652	NA	3	5	0.000150871	0	0	0	43.6245	9	Yes	Yes	Rep1	7.50145e-05
1968	Flotillin-1 [OS=Homo sapiens]	O75955	NA	4	4	4.25827e-05	0	0	0	5.93092	9	Yes	Yes	Rep1	4.44682e-05
1969	F-actin-capping protein subunit beta [OS=Homo sapiens]	P47756	NA	5	5	3.92291e-05	0	0	0	49.6921	9	Yes	Yes	Rep1	1.69878e-05
1970	Aquaporin-1 [OS=Homo sapiens]	P29972	NA	1	1	2.13607e-05	0	0	0	17.6274	9	Yes	Yes	Rep1	2.56676e-05
1971	Peptidyl-prolyl cis-trans isomerase F, mitochondrial [OS=Homo sapiens]	P30405	NA	2	2	3.00954e-05	0	0	0	19.6536	9	Yes	Yes	Rep1	3.63385e-05
1972	Phosphatidylinositol-3-phosphatase SAC1 [OS=Homo sapiens]	Q9NTJ5	NA	6	6	7.95082e-05	0	0	0	13.4354	9	Yes	Yes	Rep1	6.75019e-05
1973	HLA class I histocompatibility antigen, B alpha chain [OS=Homo sapiens]	P01889	NA	4	4	8.04911e-05	0	0	0	7.87153	9	Yes	Yes	Rep1	8.74267e-05
1974	Caveolae-associated protein 2 [OS=Homo sapiens]	O95810	NA	6	6	9.16749e-05	0	0	0	11.4651	9	Yes	Yes	Rep1	0.000103812
1975	Fructose-bisphosphate aldolase A [OS=Homo sapiens]	P04075	NA	8	8	6.30993e-05	0	0	0	20.5508	9	Yes	Yes	Rep1	7.29808e-05
1976	Dolichyl-diphosphooligosaccharide--protein glycosyltransferase subunit 1 [OS=Homo sapiens]	P04843	NA	4	4	2.54016e-05	0	0	0	2.35068	9	Yes	Yes	Rep1	2.60134e-05
1977	Prostaglandin G/H synthase 1 [OS=Homo sapiens]	P23219	NA	7	7	7.46538e-05	0	0	0	33.0086	9	Yes	Yes	Rep1	4.63827e-05
1978	Guanine nucleotide-binding protein G(I)/G(S)/G(T) subunit beta-1 [OS=Homo sapiens]	P62873	NA	3	5	3.38635e-05	0	0	0	6.83164	9	Yes	Yes	Rep1	3.64912e-05
1979	Immunoglobulin kappa variable 1-9 [OS=Homo sapiens]	A0A0C4DH69	NA	2	2	7.2991e-05	0	0	0	10.2168	9	Yes	Yes	Rep1	8.15518e-05
1980	Dolichyl-diphosphooligosaccharide--protein glycosyltransferase subunit 2 [OS=Homo sapiens]	P04844	NA	4	4	1.89294e-05	0	0	0	7.05127	9	Yes	Yes	Rep1	1.74277e-05
1981	Complement component C6 [OS=Homo sapiens]	P13671	NA	6	6	3.68739e-05	0	0	0	33.8402	9	Yes	Yes	Rep1	2.47698e-05
1982	Phosphatidate cytidylyltransferase 2 [OS=Homo sapiens]	O95674	NA	2	2	1.5799e-05	0	0	0	31.9873	9	Yes	Yes	Rep1	2.12771e-05
1983	Immunoglobulin kappa variable 3-15 [OS=Homo sapiens]	P01624	NA	1	2	2.06576e-05	0	0	0	59.0916	9	Yes	Yes	Rep1	6.56599e-06
1984	Platelet glycoprotein Ib alpha chain [OS=Homo sapiens]	P07359	NA	5	5	0.000183242	0	0	0	5.93563	9	Yes	Yes	Rep1	0.0001958
1985	Transitional endoplasmic reticulum ATPase [OS=Homo sapiens]	P55072	NA	4	4	2.74526e-05	0	0	0	26.1501	9	Yes	Yes	Rep1	3.34226e-05
1986	Protein disulfide-isomerase A3 [OS=Homo sapiens]	P30101	NA	6	6	4.70093e-05	0	0	0	9.08631	9	Yes	Yes	Rep1	5.19415e-05
1987	Tropomyosin alpha-3 chain [OS=Homo sapiens]	P06753	NA	1	5	5.61831e-05	0	0	0	10.5818	9	Yes	Yes	Rep1	6.29629e-05
1988	Immunoglobulin kappa variable 4-1 [OS=Homo sapiens]	P06312	NA	3	3	0.000155255	0	0	0	9.87468	9	Yes	Yes	Rep1	0.000137567
1989	Disintegrin and metalloproteinase domain-containing protein 10 [OS=Homo sapiens]	O14672	NA	4	4	2.53836e-05	0	0	0	7.8286	9	Yes	Yes	Rep1	2.75949e-05
1990	Ubiquitin-60S ribosomal protein L40 [OS=Homo sapiens]	P62987	NA	4	4	0.000109816	0	0	0	2.96707	9	Yes	Yes	Rep1	0.000111897
1991	Immunoglobulin kappa variable 2-30 [OS=Homo sapiens]	P06310	NA	3	4	0.000396625	0	0	0	35.8233	9	Yes	Yes	Rep1	0.000232742
1992	Calpain-1 catalytic subunit [OS=Homo sapiens]	P07384	NA	5	5	4.3857e-05	0	0	0	15.2476	9	Yes	Yes	Rep1	4.21062e-05
1993	Immunoglobulin heavy variable 3-30 [OS=Homo sapiens]	P01768	NA	2	2	0.000243064	0	0	0	15.2514	9	Yes	Yes	Rep1	0.000200275
1994	Bridging integrator 2 [OS=Homo sapiens]	Q9UBW5	NA	6	6	4.5289e-05	0	0	0	13.2473	9	Yes	Yes	Rep1	5.207e-05
1995	Carbonic anhydrase 1 [OS=Homo sapiens]	P00915	NA	5	5	2.87501e-05	0	0	0	22.0539	9	Yes	Yes	Rep1	2.17265e-05
1996	Endoplasmin [OS=Homo sapiens]	P14625	NA	4	5	7.1629e-05	0	0	0	22.6747	9	Yes	Yes	Rep1	5.32276e-05
1997	Actin-related protein 3 [OS=Homo sapiens]	P61158	NA	4	4	3.20317e-05	0	0	0	43.1167	9	Yes	Yes	Rep1	4.61353e-05
1998	CKLF-like MARVEL transmembrane domain-containing protein 5 [OS=Homo sapiens]	Q96DZ9	NA	2	2	5.5839e-05	0	0	0	14.7856	9	Yes	Yes	Rep1	6.53715e-05
1999	Keratinocyte differentiation-associated protein [OS=Homo sapiens]	P60985	NA	3	3	0.00011608	0	0	0	46.5803	9	Yes	Yes	Rep1	0.000178174
2000	Syntaxin-11 [OS=Homo sapiens]	O75558	NA	3	3	2.73418e-05	0	0	0	15.1148	9	Yes	Yes	Rep1	3.21037e-05
2001	Gamma-enolase [OS=Homo sapiens]	P09104	NA	1	2	7.00425e-06	0	0	0	16.6267	9	Yes	Yes	Rep1	5.66276e-06
2002	Immunoglobulin kappa variable 3-20 [OS=Homo sapiens]	P01619	NA	2	3	0.000442887	0	0	0	5.96454	9	Yes	Yes	Rep1	0.000464163
2003	Alpha-adducin [OS=Homo sapiens]	P35611	NA	4	4	2.22808e-05	0	0	0	5.542	9	Yes	Yes	Rep1	2.23357e-05
2004	Stress-70 protein, mitochondrial [OS=Homo sapiens]	P38646	NA	7	7	1.65407e-05	0	0	0	7.14536	9	Yes	Yes	Rep1	1.7439e-05
2005	Stromal interaction molecule 1 [OS=Homo sapiens]	Q13586	NA	4	4	2.85764e-05	0	0	0	7.92092	9	Yes	Yes	Rep1	2.6662e-05
2006	Peroxiredoxin-6 [OS=Homo sapiens]	P30041	NA	4	4	3.80613e-05	0	0	0	7.42221	9	Yes	Yes	Rep1	4.13223e-05
2007	Zyxin [OS=Homo sapiens]	Q15942	NA	4	4	1.98842e-05	0	0	0	5.08172	9	Yes	Yes	Rep1	1.87241e-05
2008	Apolipoprotein M [OS=Homo sapiens]	O95445	NA	5	5	0.000135767	0	0	0	32.1944	9	Yes	Yes	Rep1	8.53065e-05
2009	Heat shock cognate 71 kDa protein [OS=Homo sapiens]	P11142	NA	5	6	0.000108775	0	0	0	14.0307	9	Yes	Yes	Rep1	0.000125924
2010	Reticulon-4 [OS=Homo sapiens]	Q9NQC3	NA	2	2	0.000116871	0	0	0	19.0638	9	Yes	Yes	Rep1	0.00014029
2011	Apolipoprotein F [OS=Homo sapiens]	Q13790	NA	3	3	0.000263112	0	0	0	15.8028	9	Yes	Yes	Rep1	0.000308609
2012	Insulin-like growth factor-binding protein complex acid labile subunit [OS=Homo sapiens]	P35858	NA	5	5	1.67025e-05	0	0	0	21.0827	9	Yes	Yes	Rep1	2.02837e-05
2013	EH domain-containing protein 1 [OS=Homo sapiens]	Q9H4M9	NA	1	4	5.1355e-06	0	0	0	27.0914	9	Yes	Yes	Rep1	5.80597e-06
2014	Prohibitin-2 [OS=Homo sapiens]	Q99623	NA	2	2	1.44196e-05	0	0	0	22.8392	9	Yes	Yes	Rep1	1.81599e-05
2015	ADP/ATP translocase 2 [OS=Homo sapiens]	P05141	NA	3	4	9.22787e-05	0	0	0	8.91031	9	Yes	Yes	Rep1	8.41017e-05
2016	P-selectin [OS=Homo sapiens]	P16109	NA	4	4	1.84784e-05	0	0	0	5.77793	9	Yes	Yes	Rep1	1.73977e-05
2017	Immunoglobulin lambda variable 1-51 [OS=Homo sapiens]	P01701	NA	2	2	7.13492e-05	0	0	0	6.55567	9	Yes	Yes	Rep1	7.61607e-05
2018	Calmodulin-1 [OS=Homo sapiens]	P0DP23	NA	3	3	4.768e-05	0	0	0	6.7156	9	Yes	Yes	Rep1	5.09833e-05
2019	Complement C1q subcomponent subunit A [OS=Homo sapiens]	P02745	NA	3	3	8.81609e-05	0	0	0	8.95136	9	Yes	Yes	Rep1	9.72609e-05
2020	Monocyte differentiation antigen CD14 [OS=Homo sapiens]	P08571	NA	2	2	5.67557e-06	0	0	0	32.9993	9	Yes	Yes	Rep1	7.68573e-06
2021	Beta-parvin [OS=Homo sapiens]	Q9HBI1	NA	4	4	7.65138e-05	0	0	0	46.9843	9	Yes	Yes	Rep1	3.50066e-05
2022	Proto-oncogene tyrosine-protein kinase Src [OS=Homo sapiens]	P12931	NA	2	4	2.99858e-06	0	0	0	8.31704	9	Yes	Yes	Rep1	3.26209e-06
2023	C4b-binding protein beta chain [OS=Homo sapiens]	P20851	NA	4	4	6.99328e-05	0	0	0	9.33145	9	Yes	Yes	Rep1	6.30844e-05
2024	Isoform 5 of Tropomyosin alpha-1 chain [OS=Homo sapiens]	P09493-5	NA	3	4	3.69795e-05	0	0	0	8.86525	9	Yes	Yes	Rep1	4.06737e-05
2025	Retinol-binding protein 4 [OS=Homo sapiens]	P02753	NA	3	3	2.07568e-05	0	0	0	4.84748	9	Yes	Yes	Rep1	2.19168e-05
2026	Polyunsaturated fatty acid lipoxygenase ALOX12 [OS=Homo sapiens]	P18054	NA	3	3	1.99648e-05	0	0	0	0.774655	9	Yes	Yes	Rep1	2.01389e-05
2027	Isoform 2 of Tyrosine-protein kinase Fyn [OS=Homo sapiens]	P06241-2	NA	2	4	7.73917e-05	0	0	0	26.5838	9	Yes	Yes	Rep1	5.36822e-05
2028	Glutathione peroxidase 3 [OS=Homo sapiens]	P22352	NA	3	3	4.55366e-05	0	0	0	19.6023	9	Yes	Yes	Rep1	3.52421e-05
2029	Actin-related protein 2/3 complex subunit 1B [OS=Homo sapiens]	O15143	NA	2	2	1.81348e-05	0	0	0	8.30522	9	Yes	Yes	Rep1	1.64115e-05
2030	Complement component C8 alpha chain [OS=Homo sapiens]	P07357	NA	4	4	1.59488e-05	0	0	0	8.23648	9	Yes	Yes	Rep1	1.5961e-05
2031	Basigin [OS=Homo sapiens]	P35613	NA	2	2	9.07796e-06	0	0	0	34.3123	9	Yes	Yes	Rep1	5.79965e-06
2032	Isoform A of Megakaryocyte and platelet inhibitory receptor G6b [OS=Homo sapiens]	O95866-2	NA	2	2	3.64875e-05	0	0	0	9.98562	9	Yes	Yes	Rep1	4.06929e-05
2033	Corticosteroid-binding globulin [OS=Homo sapiens]	P08185	NA	4	4	2.11131e-05	0	0	0	11.6351	9	Yes	Yes	Rep1	1.83699e-05
2034	Thromboxane-A synthase [OS=Homo sapiens]	P24557	NA	4	4	5.42838e-05	0	0	0	8.99411	9	Yes	Yes	Rep1	5.98127e-05
2035	Cathelicidin antimicrobial peptide [OS=Homo sapiens]	P49913	NA	6	6	3.87011e-05	0	0	0	7.03637	9	Yes	Yes	Rep1	4.18426e-05
2036	14-3-3 protein theta [OS=Homo sapiens]	P27348	NA	1	4	8.1001e-06	0	0	0	23.399	9	Yes	Yes	Rep1	1.01943e-05
2037	Platelet glycoprotein Ib beta chain [OS=Homo sapiens]	P13224	NA	4	4	0.000489945	0	0	0	4.97157	9	Yes	Yes	Rep1	0.000516414
2038	Golgi membrane protein 1 [OS=Homo sapiens]	Q8NBJ4	NA	5	5	5.58112e-05	0	0	0	4.4919	9	Yes	Yes	Rep1	5.55652e-05
2039	ADP/ATP translocase 3 [OS=Homo sapiens]	P12236	NA	2	3	0.000187641	0	0	0	17.214	9	Yes	Yes	Rep1	0.000216074
2040	Immunoglobulin kappa variable 3D-11 [OS=Homo sapiens]	A0A0A0MRZ8	NA	2	2	0.000154474	0	0	0	32.0004	9	Yes	Yes	Rep1	9.73957e-05
2041	Platelet factor 4 variant [OS=Homo sapiens]	P10720	NA	2	2	0.000122411	0	0	0	27.4271	9	Yes	Yes	Rep1	8.41781e-05
2042	Transferrin receptor protein 1 [OS=Homo sapiens]	P02786	NA	4	4	6.70402e-05	0	0	0	50.343	9	Yes	Yes	Rep1	2.82903e-05
2043	Selenoprotein P [OS=Homo sapiens]	P49908	NA	3	3	5.1621e-05	0	0	0	7.46656	9	Yes	Yes	Rep1	5.5803e-05
2044	Immunoglobulin kappa variable 2-40 [OS=Homo sapiens]	A0A087WW87	NA	1	2	0.000124494	0	0	0	42.1134	9	Yes	Yes	Rep1	6.40111e-05
2045	LIM and senescent cell antigen-like-containing domain protein 1 [OS=Homo sapiens]	P48059	NA	3	3	0.000140175	0	0	0	46.9687	9	Yes	Yes	Rep1	6.41535e-05
2046	2,4-dienoyl-CoA reductase [(3E)-enoyl-CoA-producing], mitochondrial [OS=Homo sapiens]	Q16698	NA	1	1	5.07307e-06	0	0	0	11.3724	9	Yes	Yes	Rep1	5.73646e-06
2047	Cytochrome b-c1 complex subunit 2, mitochondrial [OS=Homo sapiens]	P22695	NA	2	2	1.14629e-05	0	0	0	20.7581	9	Yes	Yes	Rep1	8.74933e-06
2048	CD9 antigen [OS=Homo sapiens]	P21926	NA	3	3	0.000136509	0	0	0	33.2598	9	Yes	Yes	Rep1	8.49011e-05
2049	Ras-related C3 botulinum toxin substrate 2 [OS=Homo sapiens]	P15153	NA	4	4	6.68516e-05	0	0	0	21.37	9	Yes	Yes	Rep1	5.03554e-05
2050	Immunoglobulin lambda variable 1-47 [OS=Homo sapiens]	P01700	NA	3	3	0.000100821	0	0	0	43.518	9	Yes	Yes	Rep1	5.01637e-05
2051	WD repeat-containing protein 1 [OS=Homo sapiens]	O75083	NA	4	4	0.000169652	0	0	0	7.92524	9	Yes	Yes	Rep1	0.000184315
2052	14-3-3 protein beta/alpha [OS=Homo sapiens]	P31946	NA	1	4	2.96637e-06	0	0	0	31.8493	9	Yes	Yes	Rep1	1.87698e-06
2053	Elongation factor 1-gamma [OS=Homo sapiens]	P26641	NA	3	3	1.46574e-05	0	0	0	4.74	9	Yes	Yes	Rep1	1.42415e-05
2054	Guanine nucleotide-binding protein G(z) subunit alpha [OS=Homo sapiens]	P19086	NA	2	2	6.07366e-06	0	0	0	37.4191	9	Yes	Yes	Rep1	8.69006e-06
2055	Protein disulfide-isomerase [OS=Homo sapiens]	P07237	NA	2	2	5.08806e-06	0	0	0	24.1127	9	Yes	Yes	Rep1	3.83737e-06
2056	Heat shock protein HSP 90-beta [OS=Homo sapiens]	P08238	NA	3	4	1.87446e-05	0	0	0	18.0221	9	Yes	Yes	Rep1	2.20459e-05
2057	Nidogen-1 [OS=Homo sapiens]	P14543	NA	4	4	1.29973e-05	0	0	0	12.614	9	Yes	Yes	Rep1	1.12938e-05
2058	All-trans-retinol dehydrogenase [NAD(+)] ADH4 [OS=Homo sapiens]	P08319	NA	3	3	1.62968e-05	0	0	0	46.7443	9	Yes	Yes	Rep1	2.44912e-05
2059	Consortin [OS=Homo sapiens]	Q6PJW8	NA	3	3	8.48005e-06	0	0	0	2.80382	9	Yes	Yes	Rep1	8.74748e-06
2060	Keratin, type I cytoskeletal 17 [OS=Homo sapiens]	Q04695	NA	1	5	1.17266e-06	0	0	0	16.5753	9	Yes	Yes	Rep1	9.55734e-07
2061	Inter-alpha-trypsin inhibitor heavy chain H3 [OS=Homo sapiens]	Q06033	NA	3	3	1.97972e-05	0	0	0	12.3863	9	Yes	Yes	Rep1	2.22698e-05
2062	Histone H2A type 2-C [OS=Homo sapiens]	Q16777	NA	1	1	4.0107e-05	0	0	0	16.1925	9	Yes	Yes	Rep1	4.75957e-05
2063	Drebrin [OS=Homo sapiens]	Q16643	NA	3	3	2.45936e-05	0	0	0	10.1045	9	Yes	Yes	Rep1	2.17419e-05
2064	Peroxisomal multifunctional enzyme type 2 [OS=Homo sapiens]	P51659	NA	3	3	1.0781e-05	0	0	0	13.297	9	Yes	Yes	Rep1	9.16399e-06
2065	Junctional adhesion molecule A [OS=Homo sapiens]	Q9Y624	NA	2	2	7.23679e-05	0	0	0	9.98113	9	Yes	Yes	Rep1	7.86995e-05
2066	14-3-3 protein gamma [OS=Homo sapiens]	P61981	NA	1	4	5.08239e-06	0	0	0	19.0798	9	Yes	Yes	Rep1	6.20034e-06
2067	ATP synthase subunit delta, mitochondrial [OS=Homo sapiens]	P30049	NA	2	2	2.27284e-05	0	0	0	9.25112	9	Yes	Yes	Rep1	2.51188e-05
2068	Immunoglobulin heavy variable 3-7 [OS=Homo sapiens]	P01780	NA	2	2	0.000181808	0	0	0	10.2746	9	Yes	Yes	Rep1	0.000162047
2069	Thymosin beta-4 [OS=Homo sapiens]	P62328	NA	2	2	2.23948e-05	0	0	0	40.3299	9	Yes	Yes	Rep1	1.20123e-05
2070	Caldesmon [OS=Homo sapiens]	Q05682	NA	3	3	4.99832e-06	0	0	0	14.5547	9	Yes	Yes	Rep1	4.33713e-06
2071	NAD(P) transhydrogenase, mitochondrial [OS=Homo sapiens]	Q13423	NA	2	2	2.92063e-06	0	0	0	14.7488	9	Yes	Yes	Rep1	3.37314e-06
2072	Calreticulin [OS=Homo sapiens]	P27797	NA	3	3	2.33794e-05	0	0	0	26.167	9	Yes	Yes	Rep1	1.63376e-05
2073	Coronin-1A [OS=Homo sapiens]	P31146	NA	2	2	5.49285e-06	0	0	0	17.0143	9	Yes	Yes	Rep1	6.56595e-06
2074	Beta-2-microglobulin [OS=Homo sapiens]	P61769	NA	3	3	9.16592e-05	0	0	0	12.8392	9	Yes	Yes	Rep1	0.000105237
2075	Immunoglobulin heavy variable 4-34 [OS=Homo sapiens]	P06331	NA	2	2	9.94134e-05	0	0	0	11.3354	9	Yes	Yes	Rep1	0.000107584
2076	Immunoglobulin kappa variable 3D-20 [OS=Homo sapiens]	A0A0C4DH25	NA	1	2	3.03217e-05	0	0	0	48.4384	9	Yes	Yes	Rep1	1.33642e-05
2077	Proteasome subunit alpha type-3 [OS=Homo sapiens]	P25788	NA	2	2	3.69337e-06	0	0	0	33.3412	9	Yes	Yes	Rep1	3.24637e-06
2078	Vasodilator-stimulated phosphoprotein [OS=Homo sapiens]	P50552	NA	3	3	1.1862e-05	0	0	0	11.0755	9	Yes	Yes	Rep1	1.33749e-05
2079	Citrate synthase, mitochondrial [OS=Homo sapiens]	O75390	NA	3	3	2.17609e-05	0	0	0	8.26053	9	Yes	Yes	Rep1	2.05453e-05
2080	Catalase [OS=Homo sapiens]	P04040	NA	2	2	2.40509e-06	0	0	0	17.8152	9	Yes	Yes	Rep1	2.53394e-06
2081	Cytoplasmic FMR1-interacting protein 1 [OS=Homo sapiens]	Q7L576	NA	3	3	1.36069e-05	0	0	0	29.3205	9	Yes	Yes	Rep1	1.73975e-05
2082	Keratin, type II cytoskeletal 4 [OS=Homo sapiens]	P19013	NA	2	4	1.5116e-05	0	0	0	27.725	9	Yes	Yes	Rep1	1.99178e-05
2083	RAS guanyl-releasing protein 2 [OS=Homo sapiens]	Q7LDG7	NA	1	1	8.47443e-06	0	0	0	20.0509	9	Yes	Yes	Rep1	1.04297e-05
2084	Receptor-type tyrosine-protein phosphatase eta [OS=Homo sapiens]	Q12913	NA	2	2	5.39231e-06	0	0	0	59.5736	9	Yes	Yes	Rep1	1.68417e-06
2085	Transforming growth factor beta-1 proprotein [OS=Homo sapiens]	P01137	NA	3	3	1.274e-05	0	0	0	34.7431	9	Yes	Yes	Rep1	7.63835e-06
2086	Polymeric immunoglobulin receptor [OS=Homo sapiens]	P01833	NA	2	2	3.86351e-06	0	0	0	2.57853	9	Yes	Yes	Rep1	3.94721e-06
2087	Fibulin-1 [OS=Homo sapiens]	P23142	NA	1	1	7.67421e-06	0	0	0	19.8168	9	Yes	Yes	Rep1	6.01912e-06
2088	Cartilage acidic protein 1 [OS=Homo sapiens]	Q9NQ79	NA	2	2	1.56937e-05	0	0	0	26.5346	9	Yes	Yes	Rep1	2.04934e-05
2089	Immunoglobulin lambda variable 3-10 [OS=Homo sapiens]	A0A075B6K4	NA	2	2	9.77738e-05	0	0	0	144.769	9	Yes	Yes	Rep1	1.84171e-05
2090	Dihydrolipoyllysine-residue succinyltransferase component of 2-oxoglutarate dehydrogenase complex, mitochondrial [OS=Homo sapiens]	P36957	NA	2	2	1.08179e-05	0	0	0	16.11	9	Yes	Yes	Rep1	1.25533e-05
2091	Dynamin-1-like protein [OS=Homo sapiens]	O00429	NA	3	3	2.56432e-05	0	0	0	11.9049	9	Yes	Yes	Rep1	2.8097e-05
2092	Thyroxine-binding globulin [OS=Homo sapiens]	P05543	NA	3	3	8.73497e-06	0	0	0	28.8607	9	Yes	Yes	Rep1	5.9704e-06
2093	CD59 glycoprotein [OS=Homo sapiens]	P13987	NA	2	2	3.55063e-05	0	0	0	18.6669	9	Yes	Yes	Rep1	4.30671e-05
2094	Immunoglobulin heavy constant delta [OS=Homo sapiens]	P01880	NA	2	2	7.18271e-06	0	0	0	10.1856	9	Yes	Yes	Rep1	7.44123e-06
2095	Leucine-rich alpha-2-glycoprotein [OS=Homo sapiens]	P02750	NA	3	3	3.23145e-05	0	0	0	15.4698	9	Yes	Yes	Rep1	3.80317e-05
2096	Leukocyte surface antigen CD47 [OS=Homo sapiens]	Q08722	NA	3	3	0.000147989	0	0	0	26.3582	9	Yes	Yes	Rep1	0.000102959
2097	Lipopolysaccharide-binding protein [OS=Homo sapiens]	P18428	NA	3	3	5.84135e-05	0	0	0	6.20459	9	Yes	Yes	Rep1	6.23238e-05
2098	Lumican [OS=Homo sapiens]	P51884	NA	3	3	1.78099e-05	0	0	0	24.5238	9	Yes	Yes	Rep1	1.28335e-05
2099	Ankyrin-3 [OS=Homo sapiens]	Q12955	NA	1	3	2.92277e-05	0	0	0	18.0304	9	Yes	Yes	Rep1	3.43452e-05
2100	B-cell receptor-associated protein 31 [OS=Homo sapiens]	P51572	NA	4	4	2.17742e-05	0	0	0	40.2045	9	Yes	Yes	Rep1	3.18502e-05
2101	Neutral alpha-glucosidase AB [OS=Homo sapiens]	Q14697	NA	4	4	0.000203595	0	0	0	15.8849	9	Yes	Yes	Rep1	0.000240787
2102	Four and a half LIM domains protein 1 [OS=Homo sapiens]	Q13642	NA	3	3	1.85079e-05	0	0	0	16.3066	9	Yes	Yes	Rep1	2.1919e-05
2103	Reticulon-3 [OS=Homo sapiens]	O95197	NA	2	2	4.77131e-05	0	0	0	14.9176	9	Yes	Yes	Rep1	5.58921e-05
2104	Glutathione peroxidase 1 [OS=Homo sapiens]	P07203	NA	1	1	5.33837e-06	0	0	0	4.49492	9	Yes	Yes	Rep1	5.52916e-06
2105	Protein lifeguard 3 [OS=Homo sapiens]	Q969X1	NA	2	2	1.54186e-05	0	0	0	18.7373	9	Yes	Yes	Rep1	1.20837e-05
2106	Aspartate aminotransferase, mitochondrial [OS=Homo sapiens]	P00505	NA	2	2	7.19536e-06	0	0	0	37.9615	9	Yes	Yes	Rep1	4.23413e-06
2107	Immunoglobulin lambda variable 3-21 [OS=Homo sapiens]	P80748	NA	1	1	4.12809e-05	0	0	0	17.1182	9	Yes	Yes	Rep1	4.9402e-05
2108	Beta-adducin [OS=Homo sapiens]	P35612	NA	3	3	0.000644319	0	0	0	12.0713	9	Yes	Yes	Rep1	0.000734118
2109	Elongation factor 1-delta [OS=Homo sapiens]	P29692	NA	2	2	9.84935e-06	0	0	0	24.16	9	Yes	Yes	Rep1	7.21086e-06
2110	Transmembrane emp24 domain-containing protein 10 [OS=Homo sapiens]	P49755	NA	1	1	8.52443e-06	0	0	0	21.3384	9	Yes	Yes	Rep1	1.05471e-05
2111	Probable non-functional immunoglobulin kappa variable 3-7 [OS=Homo sapiens]	A0A075B6H7	NA	1	2	0.000155168	0	0	0	34.0681	9	Yes	Yes	Rep1	9.41563e-05
2112	Dematin [OS=Homo sapiens]	Q08495	NA	2	2	2.77588e-05	0	0	0	9.84872	9	Yes	Yes	Rep1	3.08777e-05
2113	Proteasome subunit alpha type-5 [OS=Homo sapiens]	P28066	NA	1	1	4.0541e-06	0	0	0	9.18	9	Yes	Yes	Rep1	4.45882e-06
2114	Trem-like transcript 1 protein [OS=Homo sapiens]	Q86YW5	NA	1	1	1.72664e-05	0	0	0	12.6263	9	Yes	Yes	Rep1	1.77505e-05
2115	Immunoglobulin kappa variable 1-33 [OS=Homo sapiens]	P01594	NA	1	1	2.53347e-05	0	0	0	9.11505	9	Yes	Yes	Rep1	2.69442e-05
2116	Bifunctional phosphoribosylaminoimidazole carboxylase/phosphoribosylaminoimidazole succinocarboxamide synthetase [OS=Homo sapiens]	P22234	NA	3	3	3.31374e-05	0	0	0	47.6043	9	Yes	Yes	Rep1	1.49776e-05
2117	Immunoglobulin kappa variable 1-17 [OS=Homo sapiens]	P01599	NA	1	1	7.76062e-06	0	0	0	55.7034	9	Yes	Yes	Rep1	2.80521e-06
2118	Phosphatidylinositol-glycan-specific phospholipase D [OS=Homo sapiens]	P80108	NA	2	2	7.05319e-06	0	0	0	11.5284	9	Yes	Yes	Rep1	6.13497e-06
2119	Protein Z-dependent protease inhibitor [OS=Homo sapiens]	Q9UK55	NA	3	3	1.98736e-05	0	0	0	12.262	9	Yes	Yes	Rep1	1.89624e-05
2120	PDZ and LIM domain protein 1 [OS=Homo sapiens]	O00151	NA	2	2	1.74217e-05	0	0	0	20.7705	9	Yes	Yes	Rep1	2.14509e-05
2121	Sodium/potassium-transporting ATPase subunit alpha-1 [OS=Homo sapiens]	P05023	NA	2	2	8.20677e-06	0	0	0	46.5299	9	Yes	Yes	Rep1	3.82447e-06
2122	Immunoglobulin heavy variable 3-15 [OS=Homo sapiens]	A0A0B4J1V0	NA	1	1	2.34525e-05	0	0	0	33.1914	9	Yes	Yes	Rep1	1.46892e-05
2123	Plectin [OS=Homo sapiens]	Q15149	NA	3	3	9.78891e-06	0	0	0	11.7432	9	Yes	Yes	Rep1	1.1094e-05
2124	Ras-related protein Rab-10 [OS=Homo sapiens]	P61026	NA	1	2	3.40481e-05	0	0	0	23.0979	9	Yes	Yes	Rep1	4.19503e-05
2125	Collectin-11 [OS=Homo sapiens]	Q9BWP8	NA	2	2	2.74116e-05	0	0	0	10.7229	9	Yes	Yes	Rep1	3.01199e-05
2126	Ras-related protein Rab-14 [OS=Homo sapiens]	P61106	NA	2	2	2.87338e-06	0	0	0	82.8233	9	Yes	Yes	Rep1	1.43548e-06
2127	Calpain small subunit 1 [OS=Homo sapiens]	P04632	NA	1	1	1.0914e-05	0	0	0	10.1476	9	Yes	Yes	Rep1	1.21272e-05
2128	Docking protein 2 [OS=Homo sapiens]	O60496	NA	2	2	2.56175e-06	0	0	0	15.4487	9	Yes	Yes	Rep1	2.99812e-06
2129	ATP-citrate synthase [OS=Homo sapiens]	P53396	NA	2	2	2.26355e-06	0	0	0	16.9982	9	Yes	Yes	Rep1	2.00103e-06
2130	Immunoglobulin heavy variable 1-46 [OS=Homo sapiens]	P01743	NA	1	1	5.92957e-06	0	0	0	17.6406	9	Yes	Yes	Rep1	7.00254e-06
2131	Ficolin-2 [OS=Homo sapiens]	Q15485	NA	1	1	1.39228e-05	0	0	0	26.3303	9	Yes	Yes	Rep1	1.81517e-05
2132	Poly(rC)-binding protein 1 [OS=Homo sapiens]	Q15365	NA	2	2	1.03928e-05	0	0	0	25.2881	9	Yes	Yes	Rep1	1.34163e-05
2133	Protein RER1 [OS=Homo sapiens]	O15258	NA	1	1	5.91031e-06	0	0	0	17.4193	9	Yes	Yes	Rep1	7.09746e-06
2134	Lymphocyte antigen 6 complex locus protein G6f [OS=Homo sapiens]	Q5SQ64	NA	1	1	6.44816e-06	0	0	0	35.7686	9	Yes	Yes	Rep1	9.10072e-06
2135	Hepatocyte growth factor activator [OS=Homo sapiens]	Q04756	NA	2	2	1.98378e-05	0	0	0	40.3426	9	Yes	Yes	Rep1	1.06607e-05
2136	Cytochrome c oxidase subunit 4 isoform 1, mitochondrial [OS=Homo sapiens]	P13073	NA	2	2	2.62236e-05	0	0	0	11.7878	9	Yes	Yes	Rep1	2.97048e-05
2137	Immunoglobulin lambda variable 8-61 [OS=Homo sapiens]	A0A075B6I0	NA	3	3	6.81379e-05	0	0	0	2.3215	9	Yes	Yes	Rep1	6.99481e-05
2138	Elongation factor Tu, mitochondrial [OS=Homo sapiens]	P49411	NA	2	2	6.54728e-06	0	0	0	22.8151	9	Yes	Yes	Rep1	8.26685e-06
2139	Malectin [OS=Homo sapiens]	Q14165	NA	1	1	1.35073e-05	0	0	0	34.0598	9	Yes	Yes	Rep1	8.19511e-06
2140	Cullin-associated NEDD8-dissociated protein 1 [OS=Homo sapiens]	Q86VP6	NA	1	1	5.97284e-06	0	0	0	20.9956	9	Yes	Yes	Rep1	7.41554e-06
2141	Calcium uniporter protein, mitochondrial [OS=Homo sapiens]	Q8NE86	NA	1	1	3.67914e-06	0	0	0	48.6768	9	Yes	Yes	Rep1	1.61212e-06
2142	CKLF-like MARVEL transmembrane domain-containing protein 6 [OS=Homo sapiens]	Q9NX76	NA	3	3	2.92489e-05	0	0	0	5.22935	9	Yes	Yes	Rep1	2.84292e-05
2143	Beta-1-syntrophin [OS=Homo sapiens]	Q13884	NA	1	1	3.34382e-06	0	0	0	61.9021	9	Yes	Yes	Rep1	9.56754e-07
2144	Serine protease 1 [OS=Homo sapiens]	P07477	NA	2	2	4.31346e-05	0	0	0	7.28102	9	Yes	Yes	Rep1	4.07702e-05
2145	Inverted formin-2 [OS=Homo sapiens]	Q27J81	NA	2	2	4.24759e-06	0	0	0	16.631	9	Yes	Yes	Rep1	3.45585e-06
2146	Ras-related protein Rab-6B [OS=Homo sapiens]	Q9NRW1	NA	2	2	7.28791e-06	0	0	0	8.1029	9	Yes	Yes	Rep1	7.20545e-06
2147	Transgelin-2 [OS=Homo sapiens]	P37802	NA	2	2	3.63781e-06	0	0	0	21.2457	9	Yes	Yes	Rep1	4.43193e-06
2148	Lysozyme C [OS=Homo sapiens]	P61626	NA	1	1	2.0978e-05	0	0	0	12.3172	9	Yes	Yes	Rep1	2.39614e-05
2149	Ras GTPase-activating protein 3 [OS=Homo sapiens]	Q14644	NA	2	2	1.00368e-05	0	0	0	7.73331	9	Yes	Yes	Rep1	1.08414e-05
2150	Peptidyl-prolyl cis-trans isomerase B [OS=Homo sapiens]	P23284	NA	2	2	5.78501e-06	0	0	0	50.7446	9	Yes	Yes	Rep1	2.45899e-06
2151	Immunoglobulin heavy variable 5-10-1 [OS=Homo sapiens]	A0A0J9YXX1	NA	1	1	2.03354e-05	0	0	0	28.2521	9	Yes	Yes	Rep1	2.63125e-05
2152	Carnitine O-palmitoyltransferase 1, liver isoform [OS=Homo sapiens]	P50416	NA	2	2	6.67352e-06	0	0	0	106.817	9	Yes	Yes	Rep1	1.49047e-05
2153	Cytochrome b-c1 complex subunit 1, mitochondrial [OS=Homo sapiens]	P31930	NA	2	2	6.66307e-07	0	0	0	28.4827	9	Yes	Yes	Rep1	8.61932e-07
2154	Platelet glycoprotein IX [OS=Homo sapiens]	P14770	NA	2	2	0.000170774	0	0	0	40.8042	9	Yes	Yes	Rep1	9.03748e-05
2155	Myeloid-associated differentiation marker [OS=Homo sapiens]	Q96S97	NA	2	2	6.20851e-06	0	0	0	14.9205	9	Yes	Yes	Rep1	7.27397e-06
2156	Na(+)/H(+) exchange regulatory cofactor NHE-RF1 [OS=Homo sapiens]	O14745	NA	2	2	2.6691e-06	0	0	0	15.7206	9	Yes	Yes	Rep1	2.94466e-06
2157	NADH dehydrogenase [ubiquinone] 1 beta subcomplex subunit 9 [OS=Homo sapiens]	Q9Y6M9	NA	1	1	6.2734e-06	0	0	0	33.204	9	Yes	Yes	Rep1	7.82298e-06
2158	Glucosidase 2 subunit beta [OS=Homo sapiens]	P14314	NA	1	1	2.89992e-06	0	0	0	36.8131	9	Yes	Yes	Rep1	2.01394e-06
2159	L-lactate dehydrogenase B chain [OS=Homo sapiens]	P07195	NA	2	2	2.78854e-06	0	0	0	47.7829	9	Yes	Yes	Rep1	2.27514e-06
2160	Mitochondrial 2-oxoglutarate/malate carrier protein [OS=Homo sapiens]	Q02978	NA	1	1	9.83955e-06	0	0	0	20.1348	9	Yes	Yes	Rep1	1.19188e-05
2161	Glycophorin-C [OS=Homo sapiens]	P04921	NA	1	1	5.33807e-05	0	0	0	14.0429	9	Yes	Yes	Rep1	6.20357e-05
2162	Hyaluronan-binding protein 2 [OS=Homo sapiens]	Q14520	NA	2	2	1.20916e-05	0	0	0	8.3673	9	Yes	Yes	Rep1	1.30771e-05
2163	Intercellular adhesion molecule 2 [OS=Homo sapiens]	P13598	NA	2	2	7.2144e-06	0	0	0	9.89998	9	Yes	Yes	Rep1	8.01379e-06
2164	Actin-related protein 2/3 complex subunit 5 [OS=Homo sapiens]	O15511	NA	1	1	1.10566e-05	0	0	0	38.3352	9	Yes	Yes	Rep1	6.16253e-06
2165	Septin-7 [OS=Homo sapiens]	Q16181	NA	1	1	4.61395e-06	0	0	0	14.2677	9	Yes	Yes	Rep1	5.37388e-06
2166	Glutathione reductase, mitochondrial [OS=Homo sapiens]	P00390	NA	2	2	1.37236e-05	0	0	0	11.6095	9	Yes	Yes	Rep1	1.548e-05
2167	cGMP-specific 3',5'-cyclic phosphodiesterase [OS=Homo sapiens]	O76074	NA	2	2	4.64121e-06	0	0	0	10.1638	9	Yes	Yes	Rep1	5.07573e-06
2168	CD44 antigen [OS=Homo sapiens]	P16070	NA	1	1	2.91914e-06	0	0	0	22.4874	9	Yes	Yes	Rep1	3.65495e-06
2169	Protein ERGIC-53 [OS=Homo sapiens]	P49257	NA	2	2	4.47648e-06	0	0	0	9.91634	9	Yes	Yes	Rep1	4.96967e-06
2170	Actin-related protein 2/3 complex subunit 2 [OS=Homo sapiens]	O15144	NA	2	2	1.78396e-05	0	0	0	2.80878	9	Yes	Yes	Rep1	1.72698e-05
2171	MICOS complex subunit MIC19 [OS=Homo sapiens]	Q9NX63	NA	2	2	8.33615e-06	0	0	0	13.6776	9	Yes	Yes	Rep1	7.45311e-06
2172	Probable non-functional immunoglobulin kappa variable 2D-24 [OS=Homo sapiens]	A0A075B6R9	NA	1	1	8.70473e-06	0	0	0	4.64762	9	Yes	Yes	Rep1	8.25032e-06
2173	Membrane-associated progesterone receptor component 1 [OS=Homo sapiens]	O00264	NA	2	2	2.0899e-05	0	0	0	31.457	9	Yes	Yes	Rep1	1.33817e-05
2174	PRA1 family protein 3 [OS=Homo sapiens]	O75915	NA	2	2	4.87096e-05	0	0	0	18.5948	9	Yes	Yes	Rep1	5.91608e-05
2175	Claudin-5 [OS=Homo sapiens]	O00501	NA	1	1	6.51127e-06	0	0	0	18.5183	9	Yes	Yes	Rep1	6.21532e-06
2176	Proteasome subunit alpha type-7 [OS=Homo sapiens]	O14818	NA	2	2	3.36856e-06	0	0	0	31.5292	9	Yes	Yes	Rep1	2.15331e-06
2177	Attractin [OS=Homo sapiens]	O75882	NA	2	2	2.73357e-05	0	0	0	12.8606	9	Yes	Yes	Rep1	3.1385e-05
2178	Flavin reductase (NADPH) [OS=Homo sapiens]	P30043	NA	1	1	6.01551e-06	0	0	0	10.4648	9	Yes	Yes	Rep1	6.70373e-06
2179	T-complex protein 1 subunit beta [OS=Homo sapiens]	P78371	NA	1	1	8.13019e-06	0	0	0	21.2979	9	Yes	Yes	Rep1	1.00834e-05
2180	Histone H1.3 [OS=Homo sapiens]	P16402	NA	1	1	8.24201e-06	0	0	0	12.1045	9	Yes	Yes	Rep1	9.32803e-06
2181	Phosphate carrier protein, mitochondrial [OS=Homo sapiens]	Q00325	NA	1	1	2.45062e-05	0	0	0	15.6361	9	Yes	Yes	Rep1	2.86969e-05
2182	Proteoglycan 4 [OS=Homo sapiens]	Q92954	NA	1	1	2.23125e-05	0	0	0	51.3564	9	Yes	Yes	Rep1	9.1609e-06
2183	Sex hormone-binding globulin [OS=Homo sapiens]	P04278	NA	2	2	3.66159e-06	0	0	0	19.9439	9	Yes	Yes	Rep1	4.50476e-06
2184	NAD-dependent malic enzyme, mitochondrial [OS=Homo sapiens]	P23368	NA	2	2	4.50633e-06	0	0	0	18.9522	9	Yes	Yes	Rep1	5.32928e-06
2185	Lipopolysaccharide-responsive and beige-like anchor protein [OS=Homo sapiens]	P50851	NA	1	1	5.12126e-06	0	0	0	14.8828	9	Yes	Yes	Rep1	5.97367e-06
2186	Putative annexin A2-like protein [OS=Homo sapiens]	A6NMY6	NA	1	1	9.26001e-06	0	0	0	43.2669	9	Yes	Yes	Rep1	4.68616e-06
2187	Anoctamin-6 [OS=Homo sapiens]	Q4KMQ2	NA	2	2	1.76681e-06	0	0	0	25.7376	9	Yes	Yes	Rep1	2.2501e-06
2188	Ras-related protein Rap-2b [OS=Homo sapiens]	P61225	NA	1	1	1.59496e-05	0	0	0	10.1424	9	Yes	Yes	Rep1	1.77718e-05
2189	Small integral membrane protein 1 [OS=Homo sapiens]	B2RUZ4	NA	1	1	3.58801e-06	0	0	0	41.7515	9	Yes	Yes	Rep1	1.94452e-06
2190	Septin-11 [OS=Homo sapiens]	Q9NVA2	NA	2	2	5.59959e-06	0	0	0	12.7748	9	Yes	Yes	Rep1	5.73457e-06
2191	Lymphocyte function-associated antigen 3 [OS=Homo sapiens]	P19256	NA	1	1	4.2838e-06	0	0	0	11.6517	9	Yes	Yes	Rep1	4.85999e-06
2192	Myosin light chain kinase, smooth muscle [OS=Homo sapiens]	Q15746	NA	1	1	5.7409e-06	0	0	0	43.3896	9	Yes	Yes	Rep1	2.87708e-06
2193	Kinesin heavy chain isoform 5A [OS=Homo sapiens]	Q12840	NA	1	1	1.86875e-06	0	0	0	25.8925	9	Yes	Yes	Rep1	2.38179e-06
2194	Immunoglobulin heavy variable 3-72 [OS=Homo sapiens]	A0A0B4J1Y9	NA	2	2	1.05915e-05	0	0	0	10.5741	9	Yes	Yes	Rep1	1.13474e-05
2195	Guanine nucleotide-binding protein G(q) subunit alpha [OS=Homo sapiens]	P50148	NA	2	2	1.86552e-05	0	0	0	27.8612	9	Yes	Yes	Rep1	1.3195e-05
2196	C-reactive protein [OS=Homo sapiens]	P02741	NA	1	1	8.64766e-06	0	0	0	16.2823	9	Yes	Yes	Rep1	1.02634e-05
2197	Extended synaptotagmin-1 [OS=Homo sapiens]	Q9BSJ8	NA	1	1	6.34053e-06	0	0	0	22.3132	9	Yes	Yes	Rep1	7.90323e-06
2198	10 kDa heat shock protein, mitochondrial [OS=Homo sapiens]	P61604	NA	1	1	1.19679e-05	0	0	0	22.1833	9	Yes	Yes	Rep1	1.50206e-05
2199	SPARC [OS=Homo sapiens]	P09486	NA	1	1	4.62729e-06	0	0	0	46.3684	9	Yes	Yes	Rep1	2.29379e-06
2200	Immunoglobulin lambda variable 2-18 [OS=Homo sapiens]	A0A075B6J9	NA	1	1	1.86794e-05	0	0	0	50.7314	9	Yes	Yes	Rep1	7.75063e-06
2201	Carboxypeptidase N subunit 2 [OS=Homo sapiens]	P22792	NA	1	1	8.29955e-06	0	0	0	15.829	9	Yes	Yes	Rep1	9.80137e-06
2202	Phospholipid transfer protein [OS=Homo sapiens]	P55058	NA	1	1	6.69803e-06	0	0	0	22.0829	9	Yes	Yes	Rep1	8.34679e-06
2203	Retinol dehydrogenase 11 [OS=Homo sapiens]	Q8TC12	NA	1	1	1.57642e-05	0	0	0	13.1038	9	Yes	Yes	Rep1	1.81495e-05
2204	Probable non-functional immunoglobulin kappa variable 6D-41 [OS=Homo sapiens]	A0A0C4DH26	NA	1	1	2.17373e-06	0	0	0	12.7428	9	Yes	Yes	Rep1	2.16531e-06
2205	Aconitate hydratase, mitochondrial [OS=Homo sapiens]	Q99798	NA	1	1	3.81041e-06	0	0	0	38.148	9	Yes	Yes	Rep1	2.13959e-06
2206	Carboxypeptidase B2 [OS=Homo sapiens]	Q96IY4	NA	1	1	1.11306e-05	0	0	0	17.3737	9	Yes	Yes	Rep1	1.30298e-05
2207	Coatomer subunit alpha [OS=Homo sapiens]	P53621	NA	1	1	2.07618e-06	0	0	0	11.8538	9	Yes	Yes	Rep1	2.32982e-06
2208	Vesicle-trafficking protein SEC22b [OS=Homo sapiens]	O75396	NA	1	1	3.03873e-06	0	0	0	4.74942	9	Yes	Yes	Rep1	3.16512e-06
2209	Vesicle-associated membrane protein-associated protein A [OS=Homo sapiens]	Q9P0L0	NA	2	2	8.09779e-06	0	0	0	31.3093	9	Yes	Yes	Rep1	1.0892e-05
2210	Unconventional myosin-Ig [OS=Homo sapiens]	B0I1T2	NA	1	1	2.93602e-06	0	0	0	47.4855	9	Yes	Yes	Rep1	1.33476e-06
2211	C-Maf-inducing protein [OS=Homo sapiens]	Q8IY22	NA	1	1	4.65776e-06	0	0	0	4.95525	9	Yes	Yes	Rep1	4.52708e-06
2212	ATP synthase subunit d, mitochondrial [OS=Homo sapiens]	O75947	NA	1	1	5.31189e-06	0	0	0	20.1887	9	Yes	Yes	Rep1	6.53999e-06
2213	Immunoglobulin lambda variable 3-27 [OS=Homo sapiens]	P01718	NA	1	1	6.56751e-06	0	0	0	25.9203	9	Yes	Yes	Rep1	8.36806e-06
2214	Vesicle-associated membrane protein 8 [OS=Homo sapiens]	Q9BV40	NA	1	1	2.64184e-06	0	0	0	9.93394	9	Yes	Yes	Rep1	2.92633e-06
2215	Phosphatidylcholine-sterol acyltransferase [OS=Homo sapiens]	P04180	NA	2	2	8.16416e-06	0	0	0	14.6901	9	Yes	Yes	Rep1	7.63841e-06
2216	Thioredoxin-dependent peroxide reductase, mitochondrial [OS=Homo sapiens]	P30048	NA	2	2	1.11404e-05	0	0	0	2.97677	9	Yes	Yes	Rep1	1.14944e-05
2217	Rho GDP-dissociation inhibitor 2 [OS=Homo sapiens]	P52566	NA	1	1	2.1244e-06	0	0	0	21.3353	9	Yes	Yes	Rep1	2.54246e-06
2218	Dermcidin [OS=Homo sapiens]	P81605	NA	1	1	1.65661e-05	0	0	0	47.4771	9	Yes	Yes	Rep1	7.48498e-06
2219	T-complex protein 1 subunit gamma [OS=Homo sapiens]	P49368	NA	1	1	6.18807e-06	0	0	0	25.4702	9	Yes	Yes	Rep1	7.98766e-06
2220	Very-long-chain 3-oxoacyl-CoA reductase [OS=Homo sapiens]	Q53GQ0	NA	1	1	1.98183e-06	0	0	0	39.9856	9	Yes	Yes	Rep1	2.76347e-06
2221	BPI fold-containing family B member 1 [OS=Homo sapiens]	Q8TDL5	NA	1	1	5.76908e-06	0	0	0	10.4606	9	Yes	Yes	Rep1	5.26318e-06
2222	Actin-related protein 2/3 complex subunit 4 [OS=Homo sapiens]	P59998	NA	1	1	1.1194e-05	0	0	0	15.717	9	Yes	Yes	Rep1	1.32236e-05
2223	Major facilitator superfamily domain-containing protein 1 [OS=Homo sapiens]	Q9H3U5	NA	1	1	4.09849e-06	0	0	0	12.9836	9	Yes	Yes	Rep1	4.71089e-06
2224	Extended synaptotagmin-2 [OS=Homo sapiens]	A0FGR8	NA	2	2	4.13163e-06	0	0	0	43.2648	9	Yes	Yes	Rep1	2.1422e-06
2225	ATP-dependent 6-phosphofructokinase, platelet type [OS=Homo sapiens]	Q01813	NA	2	2	3.86082e-05	0	0	0	14.5805	9	Yes	Yes	Rep1	4.25797e-05
2226	ATP synthase subunit f, mitochondrial [OS=Homo sapiens]	P56134	NA	1	1	5.77972e-06	0	0	0	38.5249	9	Yes	Yes	Rep1	3.20863e-06
2227	Phosphoglycerate kinase 2 [OS=Homo sapiens]	P07205	NA	1	1	2.6975e-06	0	0	0	51.7525	9	Yes	Yes	Rep1	1.25441e-06
2228	55 kDa erythrocyte membrane protein [OS=Homo sapiens]	Q00013	NA	2	2	1.14792e-05	0	0	0	13.2513	9	Yes	Yes	Rep1	1.32056e-05
2229	Fumarate hydratase, mitochondrial [OS=Homo sapiens]	P07954	NA	1	1	3.30905e-06	0	0	0	14.6059	9	Yes	Yes	Rep1	3.83995e-06
2230	Tetraspanin-9 [OS=Homo sapiens]	O75954	NA	1	1	3.49513e-06	0	0	0	67.6046	9	Yes	Yes	Rep1	8.41361e-07
2231	Protein kinase C beta type [OS=Homo sapiens]	P05771	NA	1	1	2.49236e-06	0	0	0	12.187	9	Yes	Yes	Rep1	2.83036e-06
2232	Erbin [OS=Homo sapiens]	Q96RT1	NA	1	1	1.6118e-06	0	0	0	32.3248	9	Yes	Yes	Rep1	2.21299e-06
2233	Proline-serine-threonine phosphatase-interacting protein 2 [OS=Homo sapiens]	Q9H939	NA	1	1	9.9115e-07	0	0	0	7.16721	9	Yes	Yes	Rep1	1.05292e-06
2234	cAMP-dependent protein kinase type II-beta regulatory subunit [OS=Homo sapiens]	P31323	NA	1	1	4.03815e-06	0	0	0	37.4647	9	Yes	Yes	Rep1	5.40014e-06
2235	Cytochrome b-c1 complex subunit 7 [OS=Homo sapiens]	P14927	NA	2	2	8.09495e-06	0	0	0	48.8352	9	Yes	Yes	Rep1	3.65025e-06
2236	Isoform 2 of Tyrosine-protein kinase Lyn [OS=Homo sapiens]	P07948-2	NA	1	1	2.29681e-06	0	0	0	40.0588	9	Yes	Yes	Rep1	1.23993e-06
2237	26S proteasome non-ATPase regulatory subunit 2 [OS=Homo sapiens]	Q13200	NA	1	1	1.46972e-06	0	0	0	12.7435	9	Yes	Yes	Rep1	1.6564e-06
2238	Peroxiredoxin-2 [OS=Homo sapiens]	P32119	NA	1	1	1.02729e-05	0	0	0	9.25507	9	Yes	Yes	Rep1	1.13433e-05
2239	Protein-L-isoaspartate(D-aspartate) O-methyltransferase [OS=Homo sapiens]	P22061	NA	1	1	1.02774e-06	0	0	0	26.0957	9	Yes	Yes	Rep1	1.33741e-06
2240	Vesicular integral-membrane protein VIP36 [OS=Homo sapiens]	Q12907	NA	1	1	1.21385e-05	0	0	0	13.2367	9	Yes	Yes	Rep1	1.39925e-05
2241	RNA helicase aquarius [OS=Homo sapiens]	O60306	NA	1	1	3.7417e-05	0	0	0	41.5182	9	Yes	Yes	Rep1	1.95312e-05
2242	Endoplasmic reticulum resident protein 44 [OS=Homo sapiens]	Q9BS26	NA	2	2	3.72863e-06	0	0	0	6.35268	9	Yes	Yes	Rep1	3.8333e-06
2243	Vesicle-associated membrane protein 3 [OS=Homo sapiens]	Q15836	NA	1	1	7.15154e-06	0	0	0	41.6337	9	Yes	Yes	Rep1	3.75032e-06
2244	Mannan-binding lectin serine protease 1 [OS=Homo sapiens]	P48740	NA	1	1	2.45495e-06	0	0	0	33.0224	9	Yes	Yes	Rep1	3.35259e-06
2245	Tetraspanin-33 [OS=Homo sapiens]	Q86UF1	NA	1	1	1.67874e-06	0	0	0	12.6401	9	Yes	Yes	Rep1	1.91007e-06
2246	Trifunctional enzyme subunit beta, mitochondrial [OS=Homo sapiens]	P55084	NA	1	1	6.54856e-06	0	0	0	10.1519	9	Yes	Yes	Rep1	7.29701e-06
2247	Elongation factor 1-alpha 2 [OS=Homo sapiens]	Q05639	NA	1	1	5.70267e-06	0	0	0	22.6412	9	Yes	Yes	Rep1	4.41634e-06
2248	Synaptotagmin-like protein 4 [OS=Homo sapiens]	Q96C24	NA	1	1	2.81238e-06	0	0	0	19.4539	9	Yes	Yes	Rep1	3.38025e-06
2249	Tropomodulin-1 [OS=Homo sapiens]	P28289	NA	1	1	2.95678e-06	0	0	0	69.8159	9	Yes	Yes	Rep1	6.32776e-07
2250	Dolichyl-diphosphooligosaccharide--protein glycosyltransferase subunit DAD1 [OS=Homo sapiens]	P61803	NA	1	1	8.7322e-06	0	0	0	23.0276	9	Yes	Yes	Rep1	1.10518e-05
2251	Dihydroorotate dehydrogenase (quinone), mitochondrial [OS=Homo sapiens]	Q02127	NA	1	1	1.96424e-05	0	0	0	14.9546	9	Yes	Yes	Rep1	2.28329e-05
2252	Glutathione S-transferase kappa 1 [OS=Homo sapiens]	Q9Y2Q3	NA	1	1	4.05553e-06	0	0	0	20.3392	9	Yes	Yes	Rep1	4.99024e-06
2253	Transmembrane protein 109 [OS=Homo sapiens]	Q9BVC6	NA	1	1	1.88264e-05	0	0	0	12.8661	9	Yes	Yes	Rep1	2.16223e-05
2254	Extracellular matrix protein 1 [OS=Homo sapiens]	Q16610	NA	2	2	7.57564e-06	0	0	0	9.48598	9	Yes	Yes	Rep1	8.38693e-06
2255	Blood group Rh(D) polypeptide [OS=Homo sapiens]	Q02161	NA	1	1	3.30668e-05	0	0	0	9.66625	9	Yes	Yes	Rep1	3.27502e-05
2256	T-complex protein 1 subunit alpha [OS=Homo sapiens]	P17987	NA	2	2	6.57082e-06	0	0	0	15.5257	9	Yes	Yes	Rep1	7.44898e-06
2257	Coagulation factor IX [OS=Homo sapiens]	P00740	NA	1	1	9.71807e-06	0	0	0	46.2926	9	Yes	Yes	Rep1	1.37051e-05
2258	ATP synthase subunit O, mitochondrial [OS=Homo sapiens]	P48047	NA	1	1	6.97911e-06	0	0	0	44.0848	9	Yes	Yes	Rep1	3.4281e-06
2259	Beta-Ala-His dipeptidase [OS=Homo sapiens]	Q96KN2	NA	1	1	7.3673e-06	0	0	0	64.3924	9	Yes	Yes	Rep1	2.13674e-06
2260	Double-stranded RNA-specific editase 1 [OS=Homo sapiens]	P78563	NA	1	1	9.40136e-06	0	0	0	10.992	9	Yes	Yes	Rep1	1.02415e-05
2261	Immunoglobulin superfamily member 22 [OS=Homo sapiens]	Q8N9C0	NA	1	1	2.0772e-05	0	0	0	11.9829	9	Yes	Yes	Rep1	2.35626e-05
2262	L-selectin [OS=Homo sapiens]	P14151	NA	1	1	5.50148e-06	0	0	0	6.15514	9	Yes	Yes	Rep1	5.88661e-06
2263	Filaggrin [OS=Homo sapiens]	P20930	NA	1	1	2.50289e-06	0	0	0	21.7837	9	Yes	Yes	Rep1	3.12579e-06
2264	Cytochrome c oxidase subunit 7A2, mitochondrial [OS=Homo sapiens]	P14406	NA	1	1	6.49856e-06	0	0	0	45.9616	9	Yes	Yes	Rep1	3.05829e-06
2265	Serine/threonine-protein phosphatase PP1-alpha catalytic subunit [OS=Homo sapiens]	P62136	NA	1	1	3.67887e-06	0	0	0	84.2436	9	Yes	Yes	Rep1	9.00129e-07
2266	Transmembrane protein 50A [OS=Homo sapiens]	O95807	NA	1	1	4.22706e-06	0	0	0	8.47569	9	Yes	Yes	Rep1	4.23629e-06
2267	Translocating chain-associated membrane protein 1 [OS=Homo sapiens]	Q15629	NA	1	1	2.37204e-06	0	0	0	11.8657	9	Yes	Yes	Rep1	2.53965e-06
2268	Kinesin-like protein KIF11 [OS=Homo sapiens]	P52732	NA	1	1	4.89678e-06	0	0	0	2.96486	9	Yes	Yes	Rep1	4.75907e-06
2269	Leukosialin [OS=Homo sapiens]	P16150	NA	1	1	9.40392e-06	0	0	0	11.1971	9	Yes	Yes	Rep1	1.05709e-05
2270	Protein KHNYN [OS=Homo sapiens]	O15037	NA	1	1	4.24634e-05	0	0	0	42.6612	9	Yes	Yes	Rep1	2.16043e-05
2271	Coagulation factor X [OS=Homo sapiens]	P00742	NA	1	1	5.84885e-06	0	0	0	19.8246	9	Yes	Yes	Rep1	7.18364e-06
2272	Signal transducer and activator of transcription 3 [OS=Homo sapiens]	P40763	NA	1	1	1.94412e-06	0	0	0	12.7324	9	Yes	Yes	Rep1	2.22895e-06
2273	Surfeit locus protein 4 [OS=Homo sapiens]	O15260	NA	1	1	3.86214e-06	0	0	0	16.0415	9	Yes	Yes	Rep1	4.57144e-06
2274	Signal transducer and activator of transcription 5B [OS=Homo sapiens]	P51692	NA	1	1	1.50942e-06	0	0	0	8.33005	9	Yes	Yes	Rep1	1.65096e-06
2275	Proteolipid protein 2 [OS=Homo sapiens]	Q04941	NA	1	1	1.58161e-05	0	0	0	19.6489	9	Yes	Yes	Rep1	1.90725e-05
2276	Aldehyde dehydrogenase family 16 member A1 [OS=Homo sapiens]	Q8IZ83	NA	1	1	1.577e-06	0	0	0	6.9402	9	Yes	Yes	Rep1	1.70035e-06
2277	Junctional adhesion molecule C [OS=Homo sapiens]	Q9BX67	NA	1	1	1.41763e-05	0	0	0	17.9321	9	Yes	Yes	Rep1	1.70767e-05
2278	Adenine phosphoribosyltransferase [OS=Homo sapiens]	P07741	NA	1	1	6.09142e-06	0	0	0	12.6746	9	Yes	Yes	Rep1	6.8879e-06
2279	Cytochrome c oxidase subunit 5B, mitochondrial [OS=Homo sapiens]	P10606	NA	1	1	6.44819e-06	0	0	0	32.9741	9	Yes	Yes	Rep1	8.74133e-06
2280	Probable non-functional immunoglobulin heavy variable 3-38 [OS=Homo sapiens]	A0A0C4DH36	NA	1	1	9.16229e-06	0	0	0	16.3441	9	Yes	Yes	Rep1	8.6345e-06
2281	Ammonium transporter Rh type A [OS=Homo sapiens]	Q02094	NA	1	1	1.68103e-05	0	0	0	18.2161	9	Yes	Yes	Rep1	1.35044e-05
2282	Rho GTPase-activating protein 10 [OS=Homo sapiens]	A1A4S6	NA	1	1	1.04364e-06	0	0	0	37.782	9	Yes	Yes	Rep1	6.14805e-07
2283	Tetranectin [OS=Homo sapiens]	P05452	NA	1	1	1.51279e-06	0	0	0	36.8082	9	Yes	Yes	Rep1	2.12138e-06
2284	Beta-ureidopropionase [OS=Homo sapiens]	Q9UBR1	NA	1	1	3.05627e-05	0	0	0	30.8749	9	Yes	Yes	Rep1	1.9677e-05
2285	Parkinson disease protein 7 [OS=Homo sapiens]	Q99497	NA	1	1	1.16341e-06	0	0	0	10.2579	9	Yes	Yes	Rep1	1.02576e-06
2286	Ras-related protein Rab-11A [OS=Homo sapiens]	P62491	NA	1	1	4.10633e-06	0	0	0	9.56203	9	Yes	Yes	Rep1	4.54969e-06
2287	Syntaxin-binding protein 2 [OS=Homo sapiens]	Q15833	NA	1	1	2.36402e-06	0	0	0	36.0626	9	Yes	Yes	Rep1	3.33403e-06
2288	CD151 antigen [OS=Homo sapiens]	P48509	NA	1	1	4.97717e-06	0	0	0	10.2336	9	Yes	Yes	Rep1	5.48356e-06
2289	Fatty acid-binding protein 5 [OS=Homo sapiens]	Q01469	NA	1	1	7.78751e-06	0	0	0	32.0526	9	Yes	Yes	Rep1	4.95201e-06
2290	CGG triplet repeat-binding protein 1 [OS=Homo sapiens]	Q9UFW8	NA	1	1	1.31066e-05	0	0	0	11.0256	9	Yes	Yes	Rep1	1.47724e-05
2291	Tropomodulin-3 [OS=Homo sapiens]	Q9NYL9	NA	1	1	8.08779e-06	0	0	0	8.94162	9	Yes	Yes	Rep1	8.91666e-06
2292	Ras-related protein Rab-33B [OS=Homo sapiens]	Q9H082	NA	1	1	2.2784e-05	0	0	0	61.6471	9	Yes	Yes	Rep1	6.57296e-06
2293	Cell division control protein 42 homolog [OS=Homo sapiens]	P60953	NA	1	1	1.42867e-06	0	0	0	14.8743	9	Yes	Yes	Rep1	1.61232e-06
2294	Calponin-2 [OS=Homo sapiens]	Q99439	NA	1	1	1.74499e-05	0	0	0	14.0867	9	Yes	Yes	Rep1	2.01532e-05
2295	Kinesin light chain 1 [OS=Homo sapiens]	Q07866	NA	1	1	1.28293e-06	0	0	0	7.03523	9	Yes	Yes	Rep1	1.37913e-06
2296	Transmembrane protein 212 [OS=Homo sapiens]	A6NML5	NA	1	1	4.26259e-06	0	0	0	15.496	9	Yes	Yes	Rep1	4.8987e-06
2297	Immunoglobulin lambda variable 2-14 [OS=Homo sapiens]	P01704	NA	1	1	2.0438e-05	0	0	0	17.3795	9	Yes	Yes	Rep1	2.45394e-05
2298	Immunoglobulin lambda variable 2-23 [OS=Homo sapiens]	P01705	NA	1	1	3.16827e-06	0	0	0	58.2359	9	Yes	Yes	Rep1	4.63722e-06
2299	Tetraspanin-14 [OS=Homo sapiens]	Q8NG11	NA	1	1	8.70885e-07	0	0	0	32.0043	9	Yes	Yes	Rep1	1.16914e-06
2300	Cytochrome c oxidase subunit 6C [OS=Homo sapiens]	P09669	NA	1	1	5.63735e-06	0	0	0	25.0563	9	Yes	Yes	Rep1	7.08242e-06
2301	Immunoglobulin heavy variable 4-4 [OS=Homo sapiens]	A0A075B6R2	NA	1	1	2.5033e-06	0	0	0	22.2723	9	Yes	Yes	Rep1	3.14231e-06
2302	Protein phosphatase Slingshot homolog 2 [OS=Homo sapiens]	Q76I76	NA	1	1	4.40876e-06	0	0	0	26.4967	9	Yes	Yes	Rep1	5.49424e-06
2303	Very long-chain specific acyl-CoA dehydrogenase, mitochondrial [OS=Homo sapiens]	P49748	NA	1	1	1.27692e-06	0	0	0	42.5107	9	Yes	Yes	Rep1	1.86075e-06
2304	Lymphocyte-specific protein 1 [OS=Homo sapiens]	P33241	NA	1	1	7.02503e-07	0	0	0	12.2247	9	Yes	Yes	Rep1	7.9695e-07
2305	Short-chain dehydrogenase/reductase family 42E member 1 [OS=Homo sapiens]	Q8WUS8	NA	1	1	5.54011e-06	0	0	0	29.0724	9	Yes	Yes	Rep1	7.2659e-06
2306	Sulfotransferase 1A3 [OS=Homo sapiens]	P0DMM9	NA	1	1	3.00164e-06	0	0	0	23.4641	9	Yes	Yes	Rep1	3.58271e-06
2307	Serine/threonine-protein phosphatase 2A 65 kDa regulatory subunit A alpha isoform [OS=Homo sapiens]	P30153	NA	1	1	5.27666e-06	0	0	0	11.7406	9	Yes	Yes	Rep1	5.92632e-06
2308	Glutathione S-transferase omega-1 [OS=Homo sapiens]	P78417	NA	1	1	8.26609e-06	0	0	0	13.4225	9	Yes	Yes	Rep1	9.54475e-06
2309	Leucine-rich repeat and coiled-coil domain-containing protein 1 [OS=Homo sapiens]	Q9C099	NA	1	1	9.07865e-06	0	0	0	9.04665	9	Yes	Yes	Rep1	9.97029e-06
2310	Immunoglobulin lambda-like polypeptide 1 [OS=Homo sapiens]	P15814	NA	1	1	0.000138296	0	0	0	16.8174	9	Yes	Yes	Rep1	0.000165143
2311	Mannose-P-dolichol utilization defect 1 protein [OS=Homo sapiens]	O75352	NA	1	1	3.22763e-06	0	0	0	39.1091	9	Yes	Yes	Rep1	4.581e-06
2312	Stomatin-like protein 2, mitochondrial [OS=Homo sapiens]	Q9UJZ1	NA	1	1	1.41981e-06	0	0	0	12.7181	9	Yes	Yes	Rep1	1.58723e-06
2313	FERM domain-containing protein 7 [OS=Homo sapiens]	Q6ZUT3	NA	1	1	1.90516e-05	0	0	0	5.25657	9	Yes	Yes	Rep1	2.01527e-05
2314	Deoxyribose-phosphate aldolase [OS=Homo sapiens]	Q9Y315	NA	1	1	1.46285e-06	0	0	0	24.8681	9	Yes	Yes	Rep1	1.82254e-06
2315	Myotrophin [OS=Homo sapiens]	P58546	NA	1	1	5.26943e-06	0	0	0	14.8864	9	Yes	Yes	Rep1	4.36701e-06
2316	Uncharacterized protein ZSWIM9 [OS=Homo sapiens]	Q86XI8	NA	1	1	9.74688e-06	0	0	0	24.8096	9	Yes	Yes	Rep1	1.23547e-05
2317	Galectin-related protein [OS=Homo sapiens]	Q3ZCW2	NA	1	1	3.80602e-06	0	0	0	36.6227	9	Yes	Yes	Rep1	2.20324e-06
2318	Desmocollin-1 [OS=Homo sapiens]	Q08554	NA	1	1	1.02651e-06	0	0	0	52.8425	9	Yes	Yes	Rep1	1.5829e-06
2319	Dynamin-1 [OS=Homo sapiens]	Q05193	NA	1	1	1.07243e-05	0	0	0	22.1219	9	Yes	Yes	Rep1	8.58973e-06
2320	Centrosomal protein of 70 kDa [OS=Homo sapiens]	Q8NHQ1	NA	1	1	7.87637e-06	0	0	0	25.2708	9	Yes	Yes	Rep1	1.01085e-05
2321	Immunoglobulin heavy variable 6-1 [OS=Homo sapiens]	A0A0B4J1U7	NA	1	1	3.98477e-05	0	0	0	64.44	9	Yes	Yes	Rep1	1.03741e-05
2322	Protein S100-A9 [OS=Homo sapiens]	P06702	NA	1	1	8.49446e-06	0	0	0	16.6133	9	Yes	Yes	Rep1	9.98091e-06
2323	Proline-rich transmembrane protein 4 [OS=Homo sapiens]	C9JH25	NA	1	1	9.05437e-06	0	0	0	10.7462	9	Yes	Yes	Rep1	1.01436e-05
2324	Transcriptional adapter 2-beta [OS=Homo sapiens]	Q86TJ2	NA	1	1	4.94515e-06	0	0	0	34.402	9	Yes	Yes	Rep1	3.02287e-06
2325	Calcium-independent phospholipase A2-gamma [OS=Homo sapiens]	Q9NP80	NA	1	1	5.91289e-06	0	0	0	11.8959	9	Yes	Yes	Rep1	6.21947e-06
2326	1-phosphatidylinositol 3-phosphate 5-kinase [OS=Homo sapiens]	Q9Y2I7	NA	1	1	2.41281e-05	0	0	0	48.9008	9	Yes	Yes	Rep1	1.05798e-05
2327	Protein S100-A4 [OS=Homo sapiens]	P26447	NA	1	1	9.32252e-06	0	0	0	23.1522	9	Yes	Yes	Rep1	6.89262e-06
2328	Src substrate cortactin [OS=Homo sapiens]	Q14247	NA	1	1	4.03146e-06	0	0	0	19.8008	9	Yes	Yes	Rep1	4.88106e-06
2329	C-Jun-amino-terminal kinase-interacting protein 2 [OS=Homo sapiens]	Q13387	NA	1	1	0.000134684	0	0	0	55.4902	9	Yes	Yes	Rep1	4.8393e-05
2330	Unconventional myosin-Va [OS=Homo sapiens]	Q9Y4I1	NA	1	1	8.16778e-05	0	0	0	11.8316	9	Yes	Yes	Rep1	9.28042e-05
2331	Histone H3.3 [OS=Homo sapiens]	P84243	NA	1	1	7.51656e-06	0	0	0	19.4136	9	Yes	Yes	Rep1	9.17933e-06
2332	Membrane-associated progesterone receptor component 2 [OS=Homo sapiens]	O15173	NA	1	1	3.4529e-06	0	0	0	21.0836	9	Yes	Yes	Rep1	4.06095e-06
2333	High affinity immunoglobulin epsilon receptor subunit gamma [OS=Homo sapiens]	P30273	NA	1	1	1.65177e-05	0	0	0	9.26364	9	Yes	Yes	Rep1	1.82639e-05
2334	Carboxypeptidase N catalytic chain [OS=Homo sapiens]	P15169	NA	1	1	7.97369e-06	0	0	0	9.09076	9	Yes	Yes	Rep1	8.62799e-06
2335	Phospholipid-transporting ATPase IA [OS=Homo sapiens]	Q9Y2Q0	NA	1	1	4.64861e-06	0	0	0	11.9277	9	Yes	Yes	Rep1	5.22838e-06
2336	Gamma-adducin [OS=Homo sapiens]	Q9UEY8	NA	1	1	1.40876e-05	0	0	0	46.9139	9	Yes	Yes	Rep1	6.45954e-06
2337	Nesprin-1 [OS=Homo sapiens]	Q8NF91	NA	1	1	0.000137301	0	0	0	4.38827	9	Yes	Yes	Rep1	0.000130918
2338	Calmodulin-like protein 5 [OS=Homo sapiens]	Q9NZT1	NA	1	1	2.54165e-06	0	0	0	3.39251	9	Yes	Yes	Rep1	2.56065e-06
2339	T-complex protein 1 subunit eta [OS=Homo sapiens]	Q99832	NA	1	1	3.24687e-06	0	0	0	45.0126	9	Yes	Yes	Rep1	1.60878e-06
2340	Hexokinase-1 [OS=Homo sapiens]	P19367	NA	1	1	2.12926e-06	0	0	0	18.5159	9	Yes	Yes	Rep1	2.58428e-06
2341	IgGFc-binding protein [OS=Homo sapiens]	Q9Y6R7	NA	1	1	1.35812e-05	0	0	0	42.0689	9	Yes	Yes	Rep1	6.98386e-06
2342	Tyrosine-protein phosphatase non-receptor type 3 [OS=Homo sapiens]	P26045	NA	1	1	3.19217e-06	0	0	0	48.3022	9	Yes	Yes	Rep1	1.41178e-06
2343	Keratin, type II cuticular Hb2 [OS=Homo sapiens]	Q9NSB4	NA	1	1	2.23755e-05	0	0	0	32.7246	9	Yes	Yes	Rep1	1.39405e-05
2344	DDB1- and CUL4-associated factor 8 [OS=Homo sapiens]	Q5TAQ9	NA	1	1	5.29874e-06	0	0	0	26.9156	9	Yes	Yes	Rep1	3.67259e-06
2345	Tricarboxylate transport protein, mitochondrial [OS=Homo sapiens]	P53007	NA	1	1	2.74636e-06	0	0	0	39.89	9	Yes	Yes	Rep1	3.76403e-06
2346	Immunoglobulin lambda variable 5-39 [OS=Homo sapiens]	A0A0G2JS06	NA	1	1	2.56137e-06	0	0	0	48.8356	9	Yes	Yes	Rep1	3.60509e-06
2347	Calsequestrin-2 [OS=Homo sapiens]	O14958	NA	1	1	1.9073e-05	0	0	0	13.0181	9	Yes	Yes	Rep1	2.19193e-05
2348	Protein crumbs homolog 2 [OS=Homo sapiens]	Q5IJ48	NA	1	1	9.7133e-06	0	0	0	21.3238	9	Yes	Yes	Rep1	1.20025e-05
2349	TATA element modulatory factor [OS=Homo sapiens]	P82094	NA	1	1	9.26825e-06	0	0	0	19.6417	9	Yes	Yes	Rep1	1.12638e-05
2350	Solute carrier family 2, facilitated glucose transporter member 2 [OS=Homo sapiens]	P11168	NA	1	1	7.61288e-07	0	0	0	18.1302	9	Yes	Yes	Rep1	9.17713e-07
2351	Prohibitin 1 [OS=Homo sapiens]	P35232	NA	1	1	3.33735e-06	0	0	0	76.5337	9	Yes	Yes	Rep1	5.25072e-07
2352	Sterile alpha motif domain-containing protein 9-like [OS=Homo sapiens]	Q8IVG5	NA	1	1	1.3014e-06	0	0	0	29.3254	9	Yes	Yes	Rep1	1.73302e-06
2353	Protein FAM171B [OS=Homo sapiens]	Q6P995	NA	1	1	1.65983e-06	0	0	0	16.761	9	Yes	Yes	Rep1	1.94005e-06
2354	Isoform 4 of Zinc finger TRAF-type-containing protein 1 [OS=Homo sapiens]	P0DTL6-4	NA	1	1	6.23235e-06	0	0	0	45.234	9	Yes	Yes	Rep1	8.34267e-06
2355	Transcription factor COE4 [OS=Homo sapiens]	Q9BQW3	NA	1	1	0.000135752	0	0	0	26.1337	9	Yes	Yes	Rep1	0.000176544
2356	Sodium channel and clathrin linker 1 [OS=Homo sapiens]	Q96NL6	NA	1	1	8.17398e-06	0	0	0	18.5449	9	Yes	Yes	Rep1	9.89757e-06
2357	Apolipoprotein B-100 OS=Homo sapiens OX=9606 GN=APOB PE=1 SV=2	P04114	APOB	178	178	0.0233446	0	0	0	1.66231	11	Yes	No	Rep1	0.0229755
2358	Filamin-A OS=Homo sapiens OX=9606 GN=FLNA PE=1 SV=4	P21333	FLNA	115	122	0.0238757	0	0	0	0.923017	11	Yes	No	Rep1	0.0237637
2359	Myosin heavy chain 9 OS=Homo sapiens OX=9606 GN=MYH9 PE=1 SV=1	A0A8I5KWT8	MYH9	104	105	0.0195821	0	0	0	1.15141	11	Yes	No	Rep1	0.0193657
2360	Complement C3 OS=Homo sapiens OX=9606 GN=C3 PE=1 SV=2	P01024	C3	72	81	0.0152186	0	0	0	0.380829	11	Yes	No	Rep1	0.015198
2361	Talin-1 OS=Homo sapiens OX=9606 GN=TLN1 PE=1 SV=3	Q9Y490	TLN1	83	93	0.0110489	0	0	0	0.942015	11	Yes	No	Rep1	0.0109373
2362	Spectrin beta chain, erythrocytic OS=Homo sapiens OX=9606 GN=SPTB PE=1 SV=5	P11277	SPTB	90	95	0.00611626	0	0	0	0.556668	11	Yes	No	Rep1	0.00608326
2363	Spectrin alpha chain, erythrocytic 1 OS=Homo sapiens OX=9606 GN=SPTA1 PE=1 SV=5	P02549	SPTA1	103	103	0.00599843	0	0	0	2.23802	11	Yes	No	Rep1	0.00586723
2364	Alpha-2-macroglobulin OS=Homo sapiens OX=9606 GN=A2M PE=1 SV=3	P01023	A2M	54	54	0.00485145	0	0	0	0.62722	11	Yes	No	Rep1	0.00487449
2365	Ankyrin-1 OS=Homo sapiens OX=9606 GN=ANK1 PE=1 SV=3	P16157	ANK1	57	60	0.00312972	0	0	0	0.540929	11	Yes	No	Rep1	0.00311298
2366	Thrombospondin-1 OS=Homo sapiens OX=9606 GN=THBS1 PE=1 SV=2	P07996	THBS1	45	45	0.00401838	0	0	0	1.34733	11	Yes	No	Rep1	0.00399598
2367	Complement C4-B OS=Homo sapiens OX=9606 GN=C4B PE=1 SV=1	F5GXS0	C4B	4	55	0.00539686	0	0	0	5.35122	11	Yes	No	Rep1	0.00527117
2368	Fibronectin OS=Homo sapiens OX=9606 GN=FN1 PE=1 SV=5	P02751	FN1	52	54	0.00211533	0	0	0	5.17056	11	Yes	No	Rep1	0.0022188
2369	Complement C4-A OS=Homo sapiens OX=9606 GN=C4A PE=1 SV=2	P0C0L4	C4A	3	54	0.000214347	0	0	0	5.28611	11	Yes	No	Rep1	0.000227186
2370	Integrin alpha-IIb OS=Homo sapiens OX=9606 GN=ITGA2B PE=1 SV=3	P08514	ITGA2B	33	33	0.00579048	0	0	0	1.69497	11	Yes	No	Rep1	0.00575936
2371	Actinin alpha 1 OS=Homo sapiens OX=9606 GN=ACTN1 PE=1 SV=1	A0A804HII9	ACTN1	4	42	0.00932462	0	0	0	7.50577	11	Yes	No	Rep1	0.00998262
2372	Fibrinogen beta chain OS=Homo sapiens OX=9606 GN=FGB PE=1 SV=2	P02675	FGB	29	29	0.00681949	0	0	0	3.50955	11	Yes	No	Rep1	0.00707159
2373	Actinin alpha 1 OS=Homo sapiens OX=9606 GN=ACTN1 PE=1 SV=1	A0A804HL31	ACTN1	1	37	7.63505e-06	0	0	0	38.4439	11	Yes	No	Rep1	1.04176e-05
2374	Apolipoprotein A-I OS=Homo sapiens OX=9606 GN=APOA1 PE=1 SV=1	P02647	APOA1	40	40	0.436564	0	0	0	1.01992	11	Yes	No	Rep1	0.43985
2375	Alpha-1-antitrypsin OS=Homo sapiens OX=9606 GN=SERPINA1 PE=1 SV=3	P01009	SERPINA1	3	22	0.00627498	0	0	0	1.69914	11	Yes	No	Rep1	0.00636041
2376	Actin, cytoplasmic 1 OS=Homo sapiens OX=9606 GN=ACTB PE=1 SV=1	P60709	ACTB	1	17	0.0111649	0	0	0	1.39043	11	Yes	No	Rep1	0.0110532
2377	Fibrinogen gamma chain OS=Homo sapiens OX=9606 GN=FGG PE=1 SV=3	P02679	FGG	14	22	0.00966269	0	0	0	2.11193	11	Yes	No	Rep1	0.00954968
2378	Fibrinogen alpha chain OS=Homo sapiens OX=9606 GN=FGA PE=1 SV=2	P02671	FGA	29	29	0.00541142	0	0	0	0.761931	11	Yes	No	Rep1	0.00536738
2379	Actin gamma 1 OS=Homo sapiens OX=9606 GN=ACTG1 PE=1 SV=9	I3L4N8	ACTG1	1	17	1.37397e-05	0	0	0	3.63811	11	Yes	No	Rep1	1.31667e-05
2380	Keratin, type II cytoskeletal 1 OS=Homo sapiens OX=9606 GN=KRT1 PE=1 SV=6	P04264	KRT1	27	30	0.00443338	0	0	0	2.1268	11	Yes	No	Rep1	0.0043273
2381	Integrin beta-3 OS=Homo sapiens OX=9606 GN=ITGB3 PE=1 SV=2	P05106	ITGB3	24	24	0.00365108	0	0	0	1.24189	11	Yes	No	Rep1	0.00361892
2382	ITIH4 protein OS=Homo sapiens OX=9606 GN=ITIH4 PE=1 SV=1	B7ZKJ8	ITIH4	1	24	1.68813e-05	0	0	0	15.0882	11	Yes	No	Rep1	1.95397e-05
2383	Alpha-1-antitrypsin OS=Homo sapiens OX=9606 GN=SERPINA1 PE=1 SV=1	A0A024R6I7	SERPINA1	1	20	5.33868e-05	0	0	0	4.7846	11	Yes	No	Rep1	5.41866e-05
2384	Inter-alpha-trypsin inhibitor heavy chain H4 OS=Homo sapiens OX=9606 GN=ITIH4 PE=1 SV=4	Q14624	ITIH4	1	24	0.00255516	0	0	0	1.88726	11	Yes	No	Rep1	0.0025522
2385	Coagulation factor V OS=Homo sapiens OX=9606 GN=F5 PE=1 SV=4	P12259	F5	39	39	0.00120287	0	0	0	0.879648	11	Yes	No	Rep1	0.00119078
2386	Complement factor H OS=Homo sapiens OX=9606 GN=CFH PE=1 SV=4	P08603	CFH	37	39	0.0008186	0	0	0	7.25822	11	Yes	No	Rep1	0.00088076
2387	Apolipoprotein E OS=Homo sapiens OX=9606 GN=APOE PE=1 SV=1	P02649	APOE	22	22	0.0395748	0	0	0	0.388135	11	Yes	No	Rep1	0.0397319
2388	Tubulin beta-1 chain OS=Homo sapiens OX=9606 GN=TUBB1 PE=1 SV=1	Q9H4B7	TUBB1	16	20	0.00213695	0	0	0	1.76795	11	Yes	No	Rep1	0.00215644
2389	Band 3 anion transport protein OS=Homo sapiens OX=9606 GN=SLC4A1 PE=1 SV=3	P02730	SLC4A1	22	22	0.010245	0	0	0	2.37815	11	Yes	No	Rep1	0.00996647
2390	Haptoglobin OS=Homo sapiens OX=9606 GN=HP PE=1 SV=1	P00738	HP	14	26	0.00762604	0	0	0	0.208281	11	Yes	No	Rep1	0.007638
2391	Vinculin OS=Homo sapiens OX=9606 GN=VCL PE=1 SV=4	P18206	VCL	36	36	0.00099366	0	0	0	0.638238	11	Yes	No	Rep1	0.000999058
2392	Inter-alpha-trypsin inhibitor heavy chain H2 OS=Homo sapiens OX=9606 GN=ITIH2 PE=1 SV=2	P19823	ITIH2	24	24	0.00177519	0	0	0	0.75409	11	Yes	No	Rep1	0.00179019
2393	Vitamin D-binding protein OS=Homo sapiens OX=9606 GN=GC PE=1 SV=1	D6RF35	GC	24	24	0.00390896	0	0	0	1.52371	11	Yes	No	Rep1	0.00384635
2394	Tubulin beta-4B chain OS=Homo sapiens OX=9606 GN=TUBB4B PE=1 SV=1	P68371	TUBB4B	4	21	0.00194983	0	0	0	3.21153	11	Yes	No	Rep1	0.00192324
2395	Plasminogen OS=Homo sapiens OX=9606 GN=PLG PE=1 SV=2	P00747	PLG	27	27	0.00163022	0	0	0	1.82578	11	Yes	No	Rep1	0.00159705
2396	Apolipoprotein A-IV OS=Homo sapiens OX=9606 GN=APOA4 PE=1 SV=4	P06727	APOA4	31	31	0.0100766	0	0	0	2.84153	11	Yes	No	Rep1	0.00978125
2397	Immunoglobulin heavy constant gamma 1 OS=Homo sapiens OX=9606 GN=IGHG1 PE=1 SV=2	P01857	IGHG1	7	14	0.0155776	0	0	0	3.25904	11	Yes	No	Rep1	0.0155942
2398	Inter-alpha-trypsin inhibitor heavy chain H1 OS=Homo sapiens OX=9606 GN=ITIH1 PE=1 SV=3	P19827	ITIH1	18	18	0.00100715	0	0	0	1.62349	11	Yes	No	Rep1	0.00100529
2399	Tubulin beta chain OS=Homo sapiens OX=9606 GN=TUBB PE=1 SV=2	P07437	TUBB	1	20	0.000497575	0	0	0	7.50691	11	Yes	No	Rep1	0.000463433
2400	von Willebrand factor OS=Homo sapiens OX=9606 GN=VWF PE=1 SV=4	P04275	VWF	39	39	0.000436245	0	0	0	3.14546	11	Yes	No	Rep1	0.000427382
2401	Immunoglobulin heavy constant mu OS=Homo sapiens OX=9606 GN=IGHM PE=1 SV=5	P01871	IGHM	16	16	0.0139595	0	0	0	1.18644	11	Yes	No	Rep1	0.013918
2402	Multimerin-1 OS=Homo sapiens OX=9606 GN=MMRN1 PE=1 SV=3	Q13201	MMRN1	23	23	0.000881091	0	0	0	1.79416	11	Yes	No	Rep1	0.00086589
2403	Clusterin OS=Homo sapiens OX=9606 GN=CLU PE=1 SV=1	P10909	CLU	20	20	0.031723	0	0	0	1.58945	11	Yes	No	Rep1	0.0315917
2404	Immunoglobulin kappa constant OS=Homo sapiens OX=9606 GN=IGKC PE=1 SV=2	P01834	IGKC	10	10	0.00883573	0	0	0	1.50274	11	Yes	No	Rep1	0.00897777
2405	Keratin 10 OS=Homo sapiens OX=9606 GN=KRT10 PE=1 SV=2	A0A1B0GVI3	KRT10	18	20	0.00225071	0	0	0	0.55767	11	Yes	No	Rep1	0.00223845
2406	Ceruloplasmin OS=Homo sapiens OX=9606 GN=CP PE=1 SV=1	P00450	CP	2	25	0.000806011	0	0	0	1.62788	11	Yes	No	Rep1	0.000821147
2407	Prothrombin OS=Homo sapiens OX=9606 GN=F2 PE=1 SV=2	P00734	F2	22	22	0.00126744	0	0	0	1.80823	11	Yes	No	Rep1	0.00126451
2408	Keratin, type II cytoskeletal 2 epidermal OS=Homo sapiens OX=9606 GN=KRT2 PE=1 SV=2	P35908	KRT2	1	28	0.000731468	0	0	0	2.19236	11	Yes	No	Rep1	0.00071344
2409	Tubulin beta chain OS=Homo sapiens OX=9606 GN=TUBB PE=1 SV=1	Q5JP53	TUBB	1	19	2.41414e-05	0	0	0	21.0433	11	Yes	No	Rep1	2.82999e-05
2410	C4b-binding protein alpha chain OS=Homo sapiens OX=9606 GN=C4BPA PE=1 SV=2	P04003	C4BPA	20	20	0.0019016	0	0	0	0.924255	11	Yes	No	Rep1	0.00191168
2411	Clathrin heavy chain OS=Homo sapiens OX=9606 GN=CLTC PE=1 SV=1	A0A8V8TQK1	CLTC	28	28	0.000372317	0	0	0	4.87117	11	Yes	No	Rep1	0.00039058
2412	Ceruloplasmin OS=Homo sapiens OX=9606 GN=CP PE=1 SV=1	E9PFZ2	CP	1	24	2.79406e-06	0	0	0	10.0061	11	Yes	No	Rep1	2.52218e-06
2413	Sarcoplasmic/endoplasmic reticulum calcium ATPase 3 OS=Homo sapiens OX=9606 GN=ATP2A3 PE=1 SV=3	Q93084	ATP2A3	18	24	0.000735114	0	0	0	3.26963	11	Yes	No	Rep1	0.000722183
2414	Protein 4.2 OS=Homo sapiens OX=9606 GN=EPB42 PE=1 SV=3	P16452	EPB42	19	19	0.000970852	0	0	0	15.4929	11	Yes	No	Rep1	0.00108087
2415	Tubulin alpha-1A chain OS=Homo sapiens OX=9606 GN=TUBA1A PE=1 SV=1	Q71U36	TUBA1A	1	17	0.00101991	0	0	0	3.3124	11	Yes	No	Rep1	0.00105389
2416	Tubulin alpha-4A chain OS=Homo sapiens OX=9606 GN=TUBA4A PE=1 SV=1	P68366	TUBA4A	6	17	0.00315096	0	0	0	0.255658	11	Yes	No	Rep1	0.00314239
2417	Immunoglobulin heavy constant gamma 3 (G3m marker) (Fragment) OS=Homo sapiens OX=9606 GN=IGHG3 PE=4 SV=1	A0A9H3ZR93	IGHG3	6	14	0.00367087	0	0	0	1.65933	11	Yes	No	Rep1	0.00362372
2418	Haptoglobin-related protein OS=Homo sapiens OX=9606 GN=HPR PE=2 SV=2	P00739	HPR	6	18	0.000669372	0	0	0	2.73117	11	Yes	No	Rep1	0.000648931
2419	Complement C1r OS=Homo sapiens OX=9606 GN=C1R PE=1 SV=1	B4DPQ0	C1R	18	18	0.000451808	0	0	0	3.27011	11	Yes	No	Rep1	0.000463789
2420	Tubulin alpha chain OS=Homo sapiens OX=9606 GN=TUBA1C PE=1 SV=1	F5H5D3	TUBA1C	2	16	3.27511e-05	0	0	0	8.84767	11	Yes	No	Rep1	3.57251e-05
2421	Latent-transforming growth factor beta-binding protein 1 OS=Homo sapiens OX=9606 GN=LTBP1 PE=1 SV=4	Q14766	LTBP1	21	21	0.00018562	0	0	0	2.29258	11	Yes	No	Rep1	0.000180899
2422	Immunoglobulin heavy constant gamma 2 OS=Homo sapiens OX=9606 GN=IGHG2 PE=1 SV=3	P01859	IGHG2	5	10	0.00334434	0	0	0	8.71562	11	Yes	No	Rep1	0.00305992
2423	Beta-enolase OS=Homo sapiens OX=9606 GN=ENO3 PE=1 SV=5	P13929	ENO3	13	16	0.000667542	0	0	0	8.8927	11	Yes	No	Rep1	0.000617118
2424	Kininogen-1 OS=Homo sapiens OX=9606 GN=KNG1 PE=1 SV=2	P01042	KNG1	14	14	0.000556554	0	0	0	0.896874	11	Yes	No	Rep1	0.000551098
2425	Vitronectin OS=Homo sapiens OX=9606 GN=VTN PE=1 SV=1	P04004	VTN	13	13	0.00709196	0	0	0	5.7632	11	Yes	No	Rep1	0.00695862
2426	Hemopexin OS=Homo sapiens OX=9606 GN=HPX PE=1 SV=2	P02790	HPX	15	15	0.00149843	0	0	0	4.04547	11	Yes	No	Rep1	0.00143231
2427	Complement C2 OS=Homo sapiens OX=9606 PE=1 SV=1	B4E1Z4	NA	17	24	0.000870947	0	0	0	1.98259	11	Yes	No	Rep1	0.000890706
2428	Alpha-actinin-4 OS=Homo sapiens OX=9606 GN=ACTN4 PE=1 SV=2	O43707	ACTN4	4	19	1.22719e-05	0	0	0	8.72411	11	Yes	No	Rep1	1.11063e-05
2429	Myosin light chain 6 OS=Homo sapiens OX=9606 GN=MYL6 PE=1 SV=1	G8JLA2	MYL6	1	9	9.93362e-05	0	0	0	9.20698	11	Yes	No	Rep1	0.00010984
2430	ATP synthase subunit beta, mitochondrial OS=Homo sapiens OX=9606 GN=ATP5F1B PE=1 SV=3	P06576	ATP5F1B	16	16	0.000397097	0	0	0	0.867798	11	Yes	No	Rep1	0.000401031
2431	Serum paraoxonase/arylesterase 1 OS=Homo sapiens OX=9606 GN=PON1 PE=1 SV=3	P27169	PON1	8	8	0.000961621	0	0	0	2.5131	11	Yes	No	Rep1	0.000956716
2432	Stomatin OS=Homo sapiens OX=9606 GN=STOM PE=1 SV=3	P27105	STOM	11	11	0.00115055	0	0	0	2.10175	11	Yes	No	Rep1	0.00117584
2433	Immunoglobulin heavy constant alpha 1 OS=Homo sapiens OX=9606 GN=IGHA1 PE=1 SV=3	P01876	IGHA1	6	12	0.00481679	0	0	0	1.42516	11	Yes	No	Rep1	0.00474882
2434	Pyruvate kinase OS=Homo sapiens OX=9606 GN=PKM PE=1 SV=1	A0A8V8TNX9	PKM	19	19	0.000194263	0	0	0	5.1302	11	Yes	No	Rep1	0.00018305
2435	Beta-2-glycoprotein 1 OS=Homo sapiens OX=9606 GN=APOH PE=1 SV=3	P02749	APOH	10	10	0.000929374	0	0	0	3.39792	11	Yes	No	Rep1	0.000921878
2436	Alpha-enolase OS=Homo sapiens OX=9606 GN=ENO1 PE=1 SV=2	P06733	ENO1	11	13	0.000228594	0	0	0	2.1278	11	Yes	No	Rep1	0.000233291
2437	Immunoglobulin heavy constant gamma 4 OS=Homo sapiens OX=9606 GN=IGHG4 PE=1 SV=2	P01861	IGHG4	3	9	0.000232115	0	0	0	11.786	11	Yes	No	Rep1	0.000251165
2438	CD5 antigen-like OS=Homo sapiens OX=9606 GN=CD5L PE=1 SV=1	O43866	CD5L	12	12	0.000800378	0	0	0	3.49305	11	Yes	No	Rep1	0.000832647
2439	Tubulin alpha chain (Fragment) OS=Homo sapiens OX=9606 GN=TUBA8 PE=1 SV=1	C9J2C0	TUBA8	5	12	9.65934e-05	0	0	0	4.34354	11	Yes	No	Rep1	9.55297e-05
2440	Apolipoprotein(a) OS=Homo sapiens OX=9606 GN=LPA PE=1 SV=2	P08519	LPA	17	17	0.000390531	0	0	0	3.06827	11	Yes	No	Rep1	0.000385497
2441	Platelet endothelial cell adhesion molecule OS=Homo sapiens OX=9606 GN=PECAM1 PE=1 SV=2	P16284	PECAM1	14	14	0.000430828	0	0	0	2.57113	11	Yes	No	Rep1	0.000421055
2442	Heparin cofactor 2 OS=Homo sapiens OX=9606 GN=SERPIND1 PE=1 SV=3	P05546	SERPIND1	9	9	0.000510584	0	0	0	2.84606	11	Yes	No	Rep1	0.00049808
2443	Isocitrate dehydrogenase [NADP], mitochondrial OS=Homo sapiens OX=9606 GN=IDH2 PE=1 SV=2	P48735	IDH2	11	11	0.000314374	0	0	0	3.14872	11	Yes	No	Rep1	0.000305608
2444	Fibrinogen gamma chain (Fragment) OS=Homo sapiens OX=9606 GN=FGG PE=1 SV=1	C9JU00	FGG	1	9	0.00038588	0	0	0	0.0222872	11	Yes	No	Rep1	0.000385904
2445	Vitamin K-dependent protein S OS=Homo sapiens OX=9606 GN=PROS1 PE=1 SV=1	P07225	PROS1	12	12	0.000363913	0	0	0	6.99754	11	Yes	No	Rep1	0.000355715
2446	Complement component C7 OS=Homo sapiens OX=9606 GN=C7 PE=1 SV=2	P10643	C7	14	14	0.000121559	0	0	0	4.16747	11	Yes	No	Rep1	0.000118983
2447	Apolipoprotein A-V OS=Homo sapiens OX=9606 GN=APOA5 PE=1 SV=1	Q6Q788	APOA5	15	15	0.000164192	0	0	0	7.58051	11	Yes	No	Rep1	0.000178431
2448	ATP synthase subunit alpha, mitochondrial OS=Homo sapiens OX=9606 GN=ATP5F1A PE=1 SV=1	P25705	ATP5F1A	12	12	0.0004044	0	0	0	4.07262	11	Yes	No	Rep1	0.000388582
2449	Alpha-1-acid glycoprotein 1 OS=Homo sapiens OX=9606 GN=ORM1 PE=1 SV=2	P02763	ORM1	7	8	0.00138954	0	0	0	3.82297	11	Yes	No	Rep1	0.00133614
2450	Alpha-2-HS-glycoprotein OS=Homo sapiens OX=9606 GN=AHSG PE=1 SV=2	P02765	AHSG	8	8	0.00133142	0	0	0	8.77325	11	Yes	No	Rep1	0.00146413
2451	Transthyretin OS=Homo sapiens OX=9606 GN=TTR PE=1 SV=2	A0A087WT59	TTR	8	8	0.000873888	0	0	0	2.56209	11	Yes	No	Rep1	0.000861381
2452	Actin, alpha skeletal muscle OS=Homo sapiens OX=9606 GN=ACTA1 PE=1 SV=1	P68133	ACTA1	1	9	0.000928106	0	0	0	3.05816	11	Yes	No	Rep1	0.000957727
2453	Integrin subunit alpha 6 OS=Homo sapiens OX=9606 GN=ITGA6 PE=1 SV=1	A0A8C8KBL6	ITGA6	14	14	0.000111962	0	0	0	6.06852	11	Yes	No	Rep1	0.000114243
2454	Glyceraldehyde-3-phosphate dehydrogenase OS=Homo sapiens OX=9606 GN=GAPDH PE=1 SV=3	P04406	GAPDH	12	12	0.000424401	0	0	0	1.65404	11	Yes	No	Rep1	0.000431572
2455	Fermitin family homolog 3 OS=Homo sapiens OX=9606 GN=FERMT3 PE=1 SV=1	Q86UX7	FERMT3	17	17	0.000433897	0	0	0	1.61672	11	Yes	No	Rep1	0.000426249
2456	SAA2-SAA4 readthrough OS=Homo sapiens OX=9606 GN=SAA2-SAA4 PE=3 SV=1	A0A096LPE2	SAA2-SAA4	5	6	0.00771063	0	0	0	1.18771	11	Yes	No	Rep1	0.00771392
2457	Voltage-dependent anion-selective channel protein 3 OS=Homo sapiens OX=9606 GN=VDAC3 PE=1 SV=1	Q9Y277	VDAC3	8	9	0.000296499	0	0	0	5.06168	11	Yes	No	Rep1	0.000310552
2458	Myosin light chain 6 OS=Homo sapiens OX=9606 GN=MYL6 PE=1 SV=1	G3V1V0	MYL6	2	10	0.00239523	0	0	0	1.41119	11	Yes	No	Rep1	0.00243035
2459	Protein AMBP OS=Homo sapiens OX=9606 GN=AMBP PE=1 SV=1	P02760	AMBP	10	10	0.000251445	0	0	0	3.83661	11	Yes	No	Rep1	0.0002405
2460	Ficolin-3 OS=Homo sapiens OX=9606 GN=FCN3 PE=1 SV=2	O75636	FCN3	9	9	0.0124866	0	0	0	0.435539	11	Yes	No	Rep1	0.0124989
2461	Immunoglobulin heavy variable 3-72 OS=Homo sapiens OX=9606 GN=IGHV3-72 PE=4 SV=1	A0A4W8ZXM2	IGHV3-72	3	5	0.00180692	0	0	0	15.8718	11	Yes	No	Rep1	0.00213582
2462	Integrin beta OS=Homo sapiens OX=9606 GN=ITGB1 PE=1 SV=2	E7EUI6	ITGB1	12	12	0.000199524	0	0	0	7.13839	11	Yes	No	Rep1	0.000184595
2463	Alpha-1B-glycoprotein OS=Homo sapiens OX=9606 GN=A1BG PE=1 SV=4	P04217	A1BG	9	9	0.000436815	0	0	0	5.15167	11	Yes	No	Rep1	0.000445502
2464	Guanine nucleotide-binding protein G(i) subunit alpha-2 OS=Homo sapiens OX=9606 GN=GNAI2 PE=1 SV=3	P04899	GNAI2	7	11	0.000343438	0	0	0	2.97839	11	Yes	No	Rep1	0.000332587
2465	HLA class I antigen OS=Homo sapiens OX=9606 GN=HLA-A PE=1 SV=1	Q53Z42	HLA-A	2	9	0.000291125	0	0	0	3.66445	11	Yes	No	Rep1	0.000281532
2466	Flotillin-2 OS=Homo sapiens OX=9606 GN=FLOT2 PE=1 SV=2	Q14254	FLOT2	14	14	0.000209593	0	0	0	4.40407	11	Yes	No	Rep1	0.000218569
2467	Flotillin-1 OS=Homo sapiens OX=9606 GN=FLOT1 PE=1 SV=3	O75955	FLOT1	13	13	0.000144204	0	0	0	3.29929	11	Yes	No	Rep1	0.000146519
2468	Myosin regulatory light chain 12B OS=Homo sapiens OX=9606 GN=MYL12B PE=1 SV=2	O14950	MYL12B	3	7	0.000817091	0	0	0	3.30683	11	Yes	No	Rep1	0.000815022
2469	HLA class I histocompatibility antigen, A alpha chain OS=Homo sapiens OX=9606 GN=HLA-A PE=1 SV=1	A0A140T8Y4	HLA-A	2	8	2.26009e-05	0	0	0	5.10642	11	Yes	No	Rep1	2.28345e-05
2470	Alpha-1-antichymotrypsin OS=Homo sapiens OX=9606 GN=SERPINA3 PE=1 SV=2	P01011	SERPINA3	10	10	0.000719604	0	0	0	3.93029	11	Yes	No	Rep1	0.00073994
2471	Myosin regulatory light polypeptide 9 OS=Homo sapiens OX=9606 GN=MYL9 PE=1 SV=4	P24844	MYL9	2	6	7.20176e-05	0	0	0	8.14204	11	Yes	No	Rep1	7.87764e-05
2472	Caveolae-associated protein 2 OS=Homo sapiens OX=9606 GN=CAVIN2 PE=1 SV=3	O95810	CAVIN2	10	10	0.000283942	0	0	0	2.96974	11	Yes	No	Rep1	0.000292344
2473	Apolipoprotein C-III OS=Homo sapiens OX=9606 GN=APOC3 PE=1 SV=1	P02656	APOC3	6	6	0.0240766	0	0	0	2.18539	11	Yes	No	Rep1	0.0241304
2474	Sarcoplasmic/endoplasmic reticulum calcium ATPase 2 OS=Homo sapiens OX=9606 GN=ATP2A2 PE=1 SV=1	P16615	ATP2A2	9	15	0.000143048	0	0	0	2.74727	11	Yes	No	Rep1	0.000138921
2475	Endoplasmic reticulum chaperone BiP OS=Homo sapiens OX=9606 GN=HSPA5 PE=1 SV=2	P11021	HSPA5	11	12	8.94036e-05	0	0	0	9.05934	11	Yes	No	Rep1	9.75082e-05
2476	Protein 4.1 OS=Homo sapiens OX=9606 GN=EPB41 PE=1 SV=1	A0A2R8YD30	EPB41	14	14	0.000208582	0	0	0	5.69124	11	Yes	No	Rep1	0.000195557
2477	Immunoglobulin lambda constant 2 OS=Homo sapiens OX=9606 GN=IGLC2 PE=1 SV=1	P0DOY2	IGLC2	3	7	0.00155514	0	0	0	2.28346	11	Yes	No	Rep1	0.00159614
2478	Tropomyosin alpha-4 chain OS=Homo sapiens OX=9606 GN=TPM4 PE=1 SV=3	P67936	TPM4	9	15	0.00141075	0	0	0	3.7188	11	Yes	No	Rep1	0.00137664
2479	14-3-3 protein zeta/delta OS=Homo sapiens OX=9606 GN=YWHAZ PE=1 SV=1	P63104	YWHAZ	8	12	0.000783183	0	0	0	4.6119	11	Yes	No	Rep1	0.000769444
2480	Immunoglobulin lambda like polypeptide 5 OS=Homo sapiens OX=9606 GN=IGLL5 PE=1 SV=1	A0A0B4J231	IGLL5	4	7	0.0019026	0	0	0	3.03841	11	Yes	No	Rep1	0.00187216
2481	Bridging integrator 2 OS=Homo sapiens OX=9606 GN=BIN2 PE=1 SV=3	Q9UBW5	BIN2	13	13	0.000162611	0	0	0	2.95881	11	Yes	No	Rep1	0.000158864
2482	60 kDa heat shock protein, mitochondrial OS=Homo sapiens OX=9606 GN=HSPD1 PE=1 SV=1	A0A7I2V599	HSPD1	11	11	0.00020993	0	0	0	1.66721	11	Yes	No	Rep1	0.000212776
2483	Complement C1s subcomponent OS=Homo sapiens OX=9606 GN=C1S PE=1 SV=1	P09871	C1S	10	11	0.000140482	0	0	0	3.20272	11	Yes	No	Rep1	0.000142123
2484	Immunoglobulin heavy constant alpha 2 (Fragment) OS=Homo sapiens OX=9606 GN=IGHA2 PE=1 SV=1	A0A0G2JMB2	IGHA2	1	7	5.51519e-05	0	0	0	8.95812	11	Yes	No	Rep1	5.79063e-05
2485	HLA class I histocompatibility antigen, C alpha chain OS=Homo sapiens OX=9606 GN=HLA-C PE=1 SV=1	A0A140T9H5	HLA-C	1	8	0.000103595	0	0	0	4.29418	11	Yes	No	Rep1	9.94759e-05
2486	EMILIN-1 OS=Homo sapiens OX=9606 GN=EMILIN1 PE=1 SV=3	Q9Y6C2	EMILIN1	9	9	0.000186751	0	0	0	8.1931	11	Yes	No	Rep1	0.000185913
2487	Complement C9 OS=Homo sapiens OX=9606 GN=C9 PE=1 SV=1	A0A8Q3SI95	C9	11	11	0.000581943	0	0	0	2.18491	11	Yes	No	Rep1	0.000568407
2488	Major histocompatibility complex, class I, A OS=Homo sapiens OX=9606 GN=HLA-A PE=1 SV=2	Q5SRN7	HLA-A	2	8	1.03842e-05	0	0	0	27.3436	11	Yes	No	Rep1	1.22557e-05
2489	HLA class I histocompatibility antigen, C alpha chain OS=Homo sapiens OX=9606 GN=HLA-C PE=1 SV=1	A0A140T962	HLA-C	1	8	8.50355e-06	0	0	0	23.8064	11	Yes	No	Rep1	1.08138e-05
2490	Pleckstrin OS=Homo sapiens OX=9606 GN=PLEK PE=1 SV=3	P08567	PLEK	6	6	0.000288472	0	0	0	4.4075	11	Yes	No	Rep1	0.00029789
2491	Ras GTPase-activating-like protein IQGAP2 OS=Homo sapiens OX=9606 GN=IQGAP2 PE=1 SV=4	Q13576	IQGAP2	16	16	0.000108162	0	0	0	7.93201	11	Yes	No	Rep1	0.000100827
2492	Serpin family G member 1 OS=Homo sapiens OX=9606 GN=SERPING1 PE=1 SV=1	A0A7I2V2D2	SERPING1	8	8	0.000563794	0	0	0	5.58221	11	Yes	No	Rep1	0.000531244
2493	Moesin OS=Homo sapiens OX=9606 GN=MSN PE=1 SV=3	P26038	MSN	13	13	0.000219349	0	0	0	3.6338	11	Yes	No	Rep1	0.000210832
2494	Integrin alpha-2 OS=Homo sapiens OX=9606 GN=ITGA2 PE=1 SV=2	P17301	ITGA2	10	10	8.06488e-05	0	0	0	3.19835	11	Yes	No	Rep1	8.17744e-05
2495	Complement component C6 OS=Homo sapiens OX=9606 GN=C6 PE=1 SV=3	P13671	C6	10	10	6.54012e-05	0	0	0	3.88768	11	Yes	No	Rep1	6.41269e-05
2496	Beta-actin-like protein 2 OS=Homo sapiens OX=9606 GN=ACTBL2 PE=1 SV=2	Q562R1	ACTBL2	5	7	0.00251554	0	0	0	4.22665	11	Yes	No	Rep1	0.00245403
2497	Calnexin OS=Homo sapiens OX=9606 GN=CANX PE=1 SV=1	A0A7P0TAE9	CANX	11	11	0.000276151	0	0	0	3.61638	11	Yes	No	Rep1	0.000286557
2498	Transitional endoplasmic reticulum ATPase OS=Homo sapiens OX=9606 GN=VCP PE=1 SV=4	P55072	VCP	13	13	0.000146314	0	0	0	4.25172	11	Yes	No	Rep1	0.000140537
2499	C-X-C motif chemokine OS=Homo sapiens OX=9606 PE=3 SV=1	A0A8I5KW61	NA	10	10	0.000485889	0	0	0	4.7372	11	Yes	No	Rep1	0.00047082
2500	cytochrome-b5 reductase OS=Homo sapiens OX=9606 GN=CYB5R3 PE=1 SV=1	A0A8J8YWN6	CYB5R3	7	7	0.000107115	0	0	0	12.4605	11	Yes	No	Rep1	9.89802e-05
2501	Tropomyosin 3 OS=Homo sapiens OX=9606 GN=TPM3 PE=1 SV=1	A0A087WWU8	TPM3	4	13	0.000686934	0	0	0	2.69863	11	Yes	No	Rep1	0.000681357
2502	Integrin-linked protein kinase OS=Homo sapiens OX=9606 GN=ILK PE=1 SV=1	A0A0A0MTH3	ILK	10	10	0.000420266	0	0	0	2.80333	11	Yes	No	Rep1	0.000429555
2503	Keratin, type II cytoskeletal 5 OS=Homo sapiens OX=9606 GN=KRT5 PE=1 SV=3	P13647	KRT5	8	13	8.2507e-05	0	0	0	0.353329	11	Yes	No	Rep1	8.27352e-05
2504	Serum amyloid A-2 protein OS=Homo sapiens OX=9606 GN=SAA2 PE=1 SV=1	P0DJI9	SAA2	3	6	0.00115728	0	0	0	2.00026	11	Yes	No	Rep1	0.00114437
2505	Serum amyloid A-1 protein OS=Homo sapiens OX=9606 GN=SAA1 PE=1 SV=1	P0DJI8	SAA1	3	6	0.00234477	0	0	0	4.63682	11	Yes	No	Rep1	0.00245034
2506	Voltage-dependent anion-selective channel protein 1 OS=Homo sapiens OX=9606 GN=VDAC1 PE=1 SV=2	P21796	VDAC1	8	9	0.000212133	0	0	0	4.2943	11	Yes	No	Rep1	0.000215935
2507	Hemoglobin subunit delta OS=Homo sapiens OX=9606 GN=HBD PE=1 SV=2	P02042	HBD	2	6	2.72505e-05	0	0	0	10.7848	11	Yes	No	Rep1	2.38613e-05
2508	Histidine-rich glycoprotein OS=Homo sapiens OX=9606 GN=HRG PE=1 SV=1	P04196	HRG	11	11	0.000345972	0	0	0	5.91239	11	Yes	No	Rep1	0.000322355
2509	Complement component C8 gamma chain OS=Homo sapiens OX=9606 GN=C8G PE=1 SV=3	P07360	C8G	6	6	6.29846e-05	0	0	0	10.2905	11	Yes	No	Rep1	6.12723e-05
2510	WD repeat domain 1 OS=Homo sapiens OX=9606 GN=WDR1 PE=1 SV=1	A0A8V8TQK0	WDR1	7	7	4.42899e-05	0	0	0	4.31659	11	Yes	No	Rep1	4.6054e-05
2511	Afamin OS=Homo sapiens OX=9606 GN=AFM PE=1 SV=1	P43652	AFM	8	8	0.00021671	0	0	0	3.19902	11	Yes	No	Rep1	0.00020974
2512	Apolipoprotein C-I OS=Homo sapiens OX=9606 GN=APOC1 PE=1 SV=1	P02654	APOC1	8	8	0.0425243	0	0	0	3.56257	11	Yes	No	Rep1	0.041194
2513	EH domain containing 1 OS=Homo sapiens OX=9606 GN=EHD1 PE=1 SV=1	A0A024R571	EHD1	3	8	3.10442e-05	0	0	0	13.1572	11	Yes	No	Rep1	3.38027e-05
2514	Coagulation factor XIII A chain OS=Homo sapiens OX=9606 GN=F13A1 PE=1 SV=5	P00488	F13A1	11	11	0.000126611	0	0	0	7.7847	11	Yes	No	Rep1	0.000117158
2515	N-acetylmuramoyl-L-alanine amidase OS=Homo sapiens OX=9606 GN=PGLYRP2 PE=1 SV=1	Q96PD5	PGLYRP2	6	6	0.00040292	0	0	0	7.15807	11	Yes	No	Rep1	0.000369617
2516	Filamin-C OS=Homo sapiens OX=9606 GN=FLNC PE=1 SV=3	Q14315	FLNC	1	8	0.00031001	0	0	0	4.58059	11	Yes	No	Rep1	0.000325415
2517	Apolipoprotein L1 OS=Homo sapiens OX=9606 GN=APOL1 PE=1 SV=5	O14791	APOL1	8	8	0.000843772	0	0	0	2.67673	11	Yes	No	Rep1	0.00082221
2518	Heat shock protein family A (Hsp70) member 8 OS=Homo sapiens OX=9606 GN=HSPA8 PE=1 SV=1	E9PKE3	HSPA8	5	10	9.00796e-05	0	0	0	2.38304	11	Yes	No	Rep1	9.25521e-05
2519	F-actin-capping protein subunit alpha-1 OS=Homo sapiens OX=9606 GN=CAPZA1 PE=1 SV=3	P52907	CAPZA1	6	8	6.68124e-05	0	0	0	5.06979	11	Yes	No	Rep1	6.93317e-05
2520	Dolichyl-diphosphooligosaccharide--protein glycosyltransferase subunit 2 OS=Homo sapiens OX=9606 GN=RPN2 PE=1 SV=3	P04844	RPN2	7	7	5.49695e-05	0	0	0	13.8	11	Yes	No	Rep1	6.06534e-05
2521	EH domain-containing protein 3 OS=Homo sapiens OX=9606 GN=EHD3 PE=1 SV=2	Q9NZN3	EHD3	3	8	0.000113205	0	0	0	2.58445	11	Yes	No	Rep1	0.000113757
2522	LIM and senescent cell antigen-like-containing domain protein 1 OS=Homo sapiens OX=9606 GN=LIMS1 PE=1 SV=4	P48059	LIMS1	9	9	0.000358405	0	0	0	2.20276	11	Yes	No	Rep1	0.0003538
2523	Gelsolin (Fragment) OS=Homo sapiens OX=9606 GN=GSN PE=1 SV=1	Q5T0I0	GSN	1	7	9.04368e-06	0	0	0	20.4775	11	Yes	No	Rep1	7.66089e-06
2524	Adenylyl cyclase-associated protein 1 OS=Homo sapiens OX=9606 GN=CAP1 PE=1 SV=5	Q01518	CAP1	10	10	9.37693e-05	0	0	0	18.8641	11	Yes	No	Rep1	8.316e-05
2525	Keratin, type II cytoskeletal 6C OS=Homo sapiens OX=9606 GN=KRT6C PE=1 SV=3	P48668	KRT6C	5	11	0.000270941	0	0	0	2.24955	11	Yes	No	Rep1	0.000274385
2526	Heat shock protein 90 beta family member 1 OS=Homo sapiens OX=9606 GN=HSP90B1 PE=1 SV=1	A0A7P0TAE1	HSP90B1	9	9	0.00011942	0	0	0	2.53846	11	Yes	No	Rep1	0.000121421
2527	Apolipoprotein D (Fragment) OS=Homo sapiens OX=9606 GN=APOD PE=1 SV=1	C9JF17	APOD	8	8	0.000534839	0	0	0	5.84984	11	Yes	No	Rep1	0.000566614
2528	Pigment epithelium-derived factor OS=Homo sapiens OX=9606 GN=SERPINF1 PE=1 SV=4	P36955	SERPINF1	10	10	0.000206129	0	0	0	1.62155	11	Yes	No	Rep1	0.000205912
2529	Rho-associated protein kinase 2 OS=Homo sapiens OX=9606 GN=ROCK2 PE=1 SV=1	A0A8V8TL82	ROCK2	13	13	4.1532e-05	0	0	0	5.22515	11	Yes	No	Rep1	3.90297e-05
2530	F-actin-capping protein subunit alpha-2 OS=Homo sapiens OX=9606 GN=CAPZA2 PE=1 SV=3	P47755	CAPZA2	6	8	0.000114076	0	0	0	6.57886	11	Yes	No	Rep1	0.000119311
2531	C4b-binding protein beta chain OS=Homo sapiens OX=9606 GN=C4BPB PE=1 SV=1	P20851	C4BPB	6	6	0.000140519	0	0	0	2.93737	11	Yes	No	Rep1	0.000136248
2532	Galectin-3-binding protein OS=Homo sapiens OX=9606 GN=LGALS3BP PE=1 SV=1	Q08380	LGALS3BP	10	10	0.000160323	0	0	0	9.18917	11	Yes	No	Rep1	0.000148832
2533	Coronin-1C OS=Homo sapiens OX=9606 GN=CORO1C PE=1 SV=1	Q9ULV4	CORO1C	10	10	0.000136217	0	0	0	2.25483	11	Yes	No	Rep1	0.000135255
2534	Cofilin-1 OS=Homo sapiens OX=9606 GN=CFL1 PE=1 SV=3	P23528	CFL1	6	6	0.000163238	0	0	0	3.06921	11	Yes	No	Rep1	0.000166636
2535	Beta-parvin OS=Homo sapiens OX=9606 GN=PARVB PE=1 SV=1	Q9HBI1	PARVB	6	6	0.000225121	0	0	0	1.98999	11	Yes	No	Rep1	0.000220215
2536	Inverted formin 2 OS=Homo sapiens OX=9606 GN=INF2 PE=1 SV=1	A0A6Q8PGN3	INF2	9	9	3.61721e-05	0	0	0	22.3712	11	Yes	No	Rep1	2.68371e-05
2537	14-3-3 protein theta OS=Homo sapiens OX=9606 GN=YWHAQ PE=1 SV=1	P27348	YWHAQ	4	9	5.95224e-05	0	0	0	9.6384	11	Yes	No	Rep1	5.29771e-05
2538	Platelet glycoprotein 4 OS=Homo sapiens OX=9606 GN=CD36 PE=1 SV=2	P16671	CD36	9	9	0.000279612	0	0	0	5.64159	11	Yes	No	Rep1	0.000261775
2539	Adipocyte plasma membrane-associated protein OS=Homo sapiens OX=9606 GN=APMAP PE=1 SV=2	Q9HDC9	APMAP	8	8	0.000182319	0	0	0	11.6685	11	Yes	No	Rep1	0.000159021
2540	Glycerol-3-phosphate dehydrogenase, mitochondrial OS=Homo sapiens OX=9606 GN=GPD2 PE=1 SV=3	P43304	GPD2	10	10	7.91122e-05	0	0	0	2.27023	11	Yes	No	Rep1	7.75461e-05
2541	Alpha-2-antiplasmin OS=Homo sapiens OX=9606 GN=SERPINF2 PE=1 SV=3	P08697	SERPINF2	6	6	0.000164855	0	0	0	3.52676	11	Yes	No	Rep1	0.000158145
2542	Tropomyosin 3 OS=Homo sapiens OX=9606 GN=TPM3 PE=1 SV=1	J3KN67	TPM3	2	12	0.000131766	0	0	0	6.20541	11	Yes	No	Rep1	0.000123741
2543	Aquaporin-1 OS=Homo sapiens OX=9606 GN=AQP1 PE=1 SV=3	P29972	AQP1	2	2	4.68049e-05	0	0	0	12.0256	11	Yes	No	Rep1	4.39352e-05
2544	Reticulon-4 OS=Homo sapiens OX=9606 GN=RTN4 PE=1 SV=2	Q9NQC3	RTN4	6	6	0.000211541	0	0	0	2.9724	11	Yes	No	Rep1	0.000204339
2545	Protein disulfide-isomerase A3 OS=Homo sapiens OX=9606 GN=PDIA3 PE=1 SV=4	P30101	PDIA3	12	12	0.000103119	0	0	0	2.42438	11	Yes	No	Rep1	0.000104875
2546	Complement C8 alpha chain OS=Homo sapiens OX=9606 GN=C8A PE=1 SV=1	A0A8Q3WL79	C8A	5	5	2.15439e-05	0	0	0	3.4341	11	Yes	No	Rep1	2.09286e-05
2547	Immunoglobulin kappa variable 1-8 OS=Homo sapiens OX=9606 GN=IGKV1-8 PE=3 SV=1	A0A0C4DH67	IGKV1-8	3	3	0.000139962	0	0	0	10.6157	11	Yes	No	Rep1	0.000124949
2548	Voltage dependent anion channel 2 (Fragment) OS=Homo sapiens OX=9606 GN=VDAC2 PE=1 SV=1	A0A0A0MR02	VDAC2	8	8	0.00014132	0	0	0	4.38442	11	Yes	No	Rep1	0.000135723
2549	Thromboxane-A synthase OS=Homo sapiens OX=9606 GN=TBXAS1 PE=1 SV=3	P24557	TBXAS1	9	9	0.000163784	0	0	0	2.83842	11	Yes	No	Rep1	0.000158672
2550	Ras-related protein Rap-1b OS=Homo sapiens OX=9606 GN=RAP1B PE=1 SV=1	P61224	RAP1B	5	5	0.000135079	0	0	0	4.45285	11	Yes	No	Rep1	0.000140993
2551	Solute carrier family 2, facilitated glucose transporter member 3 OS=Homo sapiens OX=9606 GN=SLC2A3 PE=1 SV=1	P11169	SLC2A3	6	6	0.000257838	0	0	0	15.4015	11	Yes	No	Rep1	0.000218785
2552	Solute carrier family 2, facilitated glucose transporter member 1 OS=Homo sapiens OX=9606 GN=SLC2A1 PE=1 SV=2	P11166	SLC2A1	5	5	0.000560699	0	0	0	1.87509	11	Yes	No	Rep1	0.000549092
2553	SAC1 like phosphatidylinositide phosphatase OS=Homo sapiens OX=9606 GN=SACM1L PE=1 SV=1	A0A5F9ZHN7	SACM1L	11	11	0.000139933	0	0	0	2.18529	11	Yes	No	Rep1	0.000139362
2554	Immunoglobulin J chain OS=Homo sapiens OX=9606 GN=JCHAIN PE=1 SV=4	P01591	JCHAIN	6	6	0.00123207	0	0	0	2.73909	11	Yes	No	Rep1	0.00120281
2555	Zinc-alpha-2-glycoprotein OS=Homo sapiens OX=9606 GN=AZGP1 PE=1 SV=2	P25311	AZGP1	6	6	0.000123342	0	0	0	2.70078	11	Yes	No	Rep1	0.000127173
2556	Synaptosomal-associated protein 23 OS=Homo sapiens OX=9606 GN=SNAP23 PE=1 SV=1	O00161	SNAP23	6	6	0.000114403	0	0	0	5.96132	11	Yes	No	Rep1	0.000122086
2557	Apolipoprotein C-IV OS=Homo sapiens OX=9606 GN=APOC4 PE=1 SV=1	P55056	APOC4	2	4	0.00232677	0	0	0	3.13942	11	Yes	No	Rep1	0.00231516
2558	Ras-related protein Rab-27B OS=Homo sapiens OX=9606 GN=RAB27B PE=1 SV=4	O00194	RAB27B	7	7	0.000192723	0	0	0	4.56227	11	Yes	No	Rep1	0.000190503
2559	Malate dehydrogenase, mitochondrial OS=Homo sapiens OX=9606 GN=MDH2 PE=1 SV=3	P40926	MDH2	8	8	0.000104925	0	0	0	14.6193	11	Yes	No	Rep1	9.23132e-05
2560	Immunoglobulin kappa variable 1-6 OS=Homo sapiens OX=9606 GN=IGKV1-6 PE=3 SV=1	A0A0C4DH72	IGKV1-6	2	2	0.000118492	0	0	0	6.57815	11	Yes	No	Rep1	0.000126057
2561	Fibronectin 1 (Fragment) OS=Homo sapiens OX=9606 GN=FN1 PE=1 SV=1	H0Y4K8	FN1	1	3	1.25543e-05	0	0	0	23.8334	11	Yes	No	Rep1	1.57415e-05
2562	All-trans-retinol dehydrogenase [NAD(+)] ADH4 OS=Homo sapiens OX=9606 GN=ADH4 PE=1 SV=5	P08319	ADH4	8	8	7.95137e-05	0	0	0	7.36012	11	Yes	No	Rep1	8.60535e-05
2563	F-actin-capping protein subunit beta OS=Homo sapiens OX=9606 GN=CAPZB PE=1 SV=2	B1AK87	CAPZB	8	8	8.36526e-05	0	0	0	3.99938	11	Yes	No	Rep1	8.73982e-05
2564	Malectin OS=Homo sapiens OX=9606 GN=MLEC PE=1 SV=1	Q14165	MLEC	5	5	4.38667e-05	0	0	0	5.21277	11	Yes	No	Rep1	4.2745e-05
2565	Fructose-bisphosphate aldolase A OS=Homo sapiens OX=9606 GN=ALDOA PE=1 SV=2	P04075	ALDOA	8	8	7.13248e-05	0	0	0	22.7072	11	Yes	No	Rep1	7.41907e-05
2566	Adducin 1 OS=Homo sapiens OX=9606 GN=ADD1 PE=1 SV=1	E7ENY0	ADD1	8	9	7.68411e-05	0	0	0	7.13366	11	Yes	No	Rep1	8.05905e-05
2567	Complement factor I OS=Homo sapiens OX=9606 GN=CFI PE=1 SV=2	P05156	CFI	6	6	4.33098e-05	0	0	0	6.88269	11	Yes	No	Rep1	4.08919e-05
2568	Stress-70 protein, mitochondrial OS=Homo sapiens OX=9606 GN=HSPA9 PE=1 SV=1	A0A7I2V2G2	HSPA9	8	8	4.54103e-05	0	0	0	33.7981	11	Yes	No	Rep1	4.76682e-05
2569	Complement C1q B chain OS=Homo sapiens OX=9606 GN=C1QB PE=1 SV=1	A0A8Q3SI33	C1QB	4	4	0.000612186	0	0	0	3.34152	11	Yes	No	Rep1	0.000594665
2570	protein-tyrosine-phosphatase OS=Homo sapiens OX=9606 GN=PTPRJ PE=1 SV=1	A0A8V8TP51	PTPRJ	12	12	8.32846e-05	0	0	0	10.448	11	Yes	No	Rep1	8.37768e-05
2571	Prostaglandin G/H synthase 1 OS=Homo sapiens OX=9606 GN=PTGS1 PE=1 SV=2	P23219	PTGS1	6	6	0.000129592	0	0	0	5.01625	11	Yes	No	Rep1	0.000127642
2572	Syntaxin-11 OS=Homo sapiens OX=9606 GN=STX11 PE=1 SV=1	O75558	STX11	5	5	4.39891e-05	0	0	0	6.12817	11	Yes	No	Rep1	4.08786e-05
2573	14-3-3 protein epsilon OS=Homo sapiens OX=9606 GN=YWHAE PE=1 SV=1	P62258	YWHAE	5	8	7.39731e-05	0	0	0	12.3708	11	Yes	No	Rep1	8.14639e-05
2574	Profilin-1 OS=Homo sapiens OX=9606 GN=PFN1 PE=1 SV=2	P07737	PFN1	6	6	0.000139489	0	0	0	3.72209	11	Yes	No	Rep1	0.000133697
2575	Calpain-1 catalytic subunit OS=Homo sapiens OX=9606 GN=CAPN1 PE=1 SV=1	P07384	CAPN1	7	7	0.000453098	0	0	0	74.9644	11	Yes	No	Rep1	6.47036e-05
2576	Ras GTPase-activating protein 3 OS=Homo sapiens OX=9606 GN=RASA3 PE=1 SV=3	Q14644	RASA3	7	7	2.73887e-05	0	0	0	8.38735	11	Yes	No	Rep1	2.83033e-05
2577	Chloride intracellular channel protein 1 OS=Homo sapiens OX=9606 GN=CLIC1 PE=1 SV=4	O00299	CLIC1	5	5	8.99326e-05	0	0	0	3.89089	11	Yes	No	Rep1	9.33134e-05
2578	Keratin, type I cytoskeletal 14 OS=Homo sapiens OX=9606 GN=KRT14 PE=1 SV=4	P02533	KRT14	2	8	6.32683e-05	0	0	0	5.3678	11	Yes	No	Rep1	6.23304e-05
2579	Amine oxidase [flavin-containing] B OS=Homo sapiens OX=9606 GN=MAOB PE=1 SV=3	P27338	MAOB	6	6	4.07837e-05	0	0	0	7.9428	11	Yes	No	Rep1	4.44617e-05
2580	Complement C2 OS=Homo sapiens OX=9606 GN=C2 PE=1 SV=2	F2Z3N2	C2	1	8	1.04636e-05	0	0	0	7.80363	11	Yes	No	Rep1	9.98919e-06
2581	Peroxiredoxin-6 OS=Homo sapiens OX=9606 GN=PRDX6 PE=1 SV=3	P30041	PRDX6	6	6	6.13557e-05	0	0	0	3.03407	11	Yes	No	Rep1	5.97072e-05
2582	Superoxide dismutase [Mn], mitochondrial OS=Homo sapiens OX=9606 GN=SOD2 PE=1 SV=3	P04179	SOD2	4	4	9.181e-05	0	0	0	4.90254	11	Yes	No	Rep1	9.69413e-05
2583	Ras-related protein Rab-14 OS=Homo sapiens OX=9606 GN=RAB14 PE=1 SV=4	P61106	RAB14	3	4	2.77203e-05	0	0	0	14.1279	11	Yes	No	Rep1	3.121e-05
2584	Apolipoprotein C-II OS=Homo sapiens OX=9606 GN=APOC4-APOC2 PE=1 SV=1	K7ER74	APOC4-APOC2	3	5	0.0107549	0	0	0	0.854052	11	Yes	No	Rep1	0.0107355
2585	55 kDa erythrocyte membrane protein OS=Homo sapiens OX=9606 GN=MPP1 PE=1 SV=2	Q00013	MPP1	6	6	4.10238e-05	0	0	0	5.79299	11	Yes	No	Rep1	3.97131e-05
2586	Stromal interaction molecule 1 OS=Homo sapiens OX=9606 GN=STIM1 PE=1 SV=2	H0YDB2	STIM1	8	8	3.01566e-05	0	0	0	14.7917	11	Yes	No	Rep1	2.61783e-05
2587	Serum amyloid P-component OS=Homo sapiens OX=9606 GN=APCS PE=1 SV=2	P02743	APCS	6	6	0.000171917	0	0	0	0.697419	11	Yes	No	Rep1	0.00017059
2588	Guanine nucleotide-binding protein G(q) subunit alpha OS=Homo sapiens OX=9606 GN=GNAQ PE=1 SV=4	P50148	GNAQ	7	8	6.16873e-05	0	0	0	5.34129	11	Yes	No	Rep1	5.84944e-05
2589	ADP/ATP translocase 2 OS=Homo sapiens OX=9606 GN=SLC25A5 PE=1 SV=7	P05141	SLC25A5	3	7	0.000226618	0	0	0	0.892629	11	Yes	No	Rep1	0.000228225
2590	Guanine nucleotide-binding protein G(I)/G(S)/G(T) subunit beta-1 OS=Homo sapiens OX=9606 GN=GNB1 PE=1 SV=3	P62873	GNB1	3	7	7.53863e-05	0	0	0	3.18173	11	Yes	No	Rep1	7.54464e-05
2591	Cathelicidin antimicrobial peptide OS=Homo sapiens OX=9606 GN=CAMP PE=1 SV=1	P49913	CAMP	4	4	9.4851e-05	0	0	0	12.3639	11	Yes	No	Rep1	8.60531e-05
2592	Immunoglobulin kappa variable 3-20 OS=Homo sapiens OX=9606 GN=IGKV3-20 PE=1 SV=2	P01619	IGKV3-20	3	3	0.000471585	0	0	0	11.9888	11	Yes	No	Rep1	0.000536563
2593	Complement C1q subcomponent subunit C OS=Homo sapiens OX=9606 GN=C1QC PE=1 SV=3	P02747	C1QC	4	4	0.000445112	0	0	0	3.07328	11	Yes	No	Rep1	0.00044746
2594	Actin-related protein 2/3 complex subunit 1B OS=Homo sapiens OX=9606 GN=ARPC1B PE=1 SV=3	O15143	ARPC1B	6	6	5.63309e-05	0	0	0	15.2944	11	Yes	No	Rep1	4.70769e-05
2595	Hydroxysteroid 17-beta dehydrogenase 4 OS=Homo sapiens OX=9606 GN=HSD17B4 PE=1 SV=1	A0A804HK65	HSD17B4	6	6	3.91247e-05	0	0	0	3.7984	11	Yes	No	Rep1	3.90541e-05
2596	Dolichyl-diphosphooligosaccharide--protein glycosyltransferase subunit 1 OS=Homo sapiens OX=9606 GN=RPN1 PE=1 SV=1	P04843	RPN1	6	6	0.000116292	0	0	0	0.996143	11	Yes	No	Rep1	0.000115133
2597	Polyunsaturated fatty acid lipoxygenase ALOX12 OS=Homo sapiens OX=9606 GN=ALOX12 PE=1 SV=4	P18054	ALOX12	5	5	2.83321e-05	0	0	0	17.745	11	Yes	No	Rep1	2.42231e-05
2598	Transforming growth factor beta-1 proprotein OS=Homo sapiens OX=9606 GN=TGFB1 PE=1 SV=2	P01137	TGFB1	7	7	7.45824e-05	0	0	0	1.67263	11	Yes	No	Rep1	7.36844e-05
2599	NAD(P) transhydrogenase, mitochondrial OS=Homo sapiens OX=9606 GN=NNT PE=1 SV=3	Q13423	NNT	9	9	4.95624e-05	0	0	0	5.00171	11	Yes	No	Rep1	5.21124e-05
2600	Disintegrin and metalloproteinase domain-containing protein 10 OS=Homo sapiens OX=9606 GN=ADAM10 PE=1 SV=1	O14672	ADAM10	5	5	2.74395e-05	0	0	0	16.6049	11	Yes	No	Rep1	2.82131e-05
2601	14-3-3 protein beta/alpha OS=Homo sapiens OX=9606 GN=YWHAB PE=1 SV=3	P31946	YWHAB	3	8	7.75782e-06	0	0	0	48.4788	11	Yes	No	Rep1	3.46966e-06
2602	Complement factor H related 1 OS=Homo sapiens OX=9606 GN=CFHR1 PE=1 SV=1	B1AKG0	CFHR1	2	4	4.69416e-06	0	0	0	1.14885	11	Yes	No	Rep1	4.7564e-06
2603	Gamma-enolase OS=Homo sapiens OX=9606 GN=ENO2 PE=1 SV=3	P09104	ENO2	1	3	9.81412e-06	0	0	0	11.036	11	Yes	No	Rep1	8.56628e-06
2604	Immunoglobulin heavy variable 3-74 OS=Homo sapiens OX=9606 GN=IGHV3-74 PE=3 SV=1	A0A0B4J1X5	IGHV3-74	1	2	4.34147e-06	0	0	0	6.98284	11	Yes	No	Rep1	4.4736e-06
2605	Receptor-type tyrosine-protein phosphatase C OS=Homo sapiens OX=9606 GN=PTPRC PE=1 SV=3	P08575	PTPRC	8	8	4.86899e-05	0	0	0	13.3742	11	Yes	No	Rep1	4.43929e-05
2606	Endonuclease domain-containing 1 protein OS=Homo sapiens OX=9606 GN=ENDOD1 PE=1 SV=2	O94919	ENDOD1	5	5	7.56638e-05	0	0	0	4.5288	11	Yes	No	Rep1	7.37484e-05
2607	Nucleoside diphosphate kinase B OS=Homo sapiens OX=9606 GN=NME2 PE=1 SV=1	P22392	NME2	4	4	3.25162e-05	0	0	0	11.156	11	Yes	No	Rep1	3.66891e-05
2608	Heat shock protein family A (Hsp70) member 8 OS=Homo sapiens OX=9606 GN=HSPA8 PE=1 SV=1	A8K7Q2	HSPA8	1	4	1.01198e-05	0	0	0	22.7648	11	Yes	No	Rep1	9.2926e-06
2609	Tropomodulin-3 OS=Homo sapiens OX=9606 GN=TMOD3 PE=1 SV=1	Q9NYL9	TMOD3	5	5	8.32842e-05	0	0	0	18.2485	11	Yes	No	Rep1	9.1957e-05
2610	Angiotensinogen OS=Homo sapiens OX=9606 GN=AGT PE=1 SV=1	A0A7P0Z441	AGT	5	5	0.000373835	0	0	0	5.68527	11	Yes	No	Rep1	0.000397642
2611	Tropomyosin 2 OS=Homo sapiens OX=9606 GN=TPM2 PE=1 SV=1	Q5TCU3	TPM2	2	7	2.23242e-05	0	0	0	3.128	11	Yes	No	Rep1	2.15911e-05
2612	Cartilage acidic protein 1 OS=Homo sapiens OX=9606 GN=CRTAC1 PE=1 SV=2	Q9NQ79	CRTAC1	3	3	2.15014e-05	0	0	0	2.6701	11	Yes	No	Rep1	2.10522e-05
2613	Dolichyl-diphosphooligosaccharide--protein glycosyltransferase 48 kDa subunit OS=Homo sapiens OX=9606 GN=DDOST PE=1 SV=4	P39656	DDOST	6	6	3.47228e-05	0	0	0	9.54827	11	Yes	No	Rep1	3.83807e-05
2614	Vasodilator-stimulated phosphoprotein OS=Homo sapiens OX=9606 GN=VASP PE=1 SV=3	P50552	VASP	6	6	2.8107e-05	0	0	0	10.5717	11	Yes	No	Rep1	2.90374e-05
2615	HLA class I histocompatibility antigen B alpha chain OS=Homo sapiens OX=9606 GN=HLA-B PE=1 SV=1	Q2L6G2	HLA-B	2	5	8.53339e-05	0	0	0	4.35928	11	Yes	No	Rep1	8.53569e-05
2616	Actin-related protein 3 OS=Homo sapiens OX=9606 GN=ACTR3 PE=1 SV=3	P61158	ACTR3	6	6	3.0817e-05	0	0	0	13.7208	11	Yes	No	Rep1	2.92853e-05
2617	Calreticulin OS=Homo sapiens OX=9606 GN=CALR PE=1 SV=1	A0A7P0T861	CALR	5	5	3.34105e-05	0	0	0	72.0604	11	Yes	No	Rep1	4.22173e-05
2618	Immunoglobulin heavy variable 3-30 OS=Homo sapiens OX=9606 GN=IGHV3-30 PE=1 SV=2	P01768	IGHV3-30	2	3	0.0011221	0	0	0	4.19449	11	Yes	No	Rep1	0.00107488
2619	NAD-dependent malic enzyme, mitochondrial OS=Homo sapiens OX=9606 GN=ME2 PE=1 SV=1	P23368	ME2	6	6	6.02848e-05	0	0	0	1.37107	11	Yes	No	Rep1	6.07697e-05
2620	Torsin-4A OS=Homo sapiens OX=9606 GN=TOR4A PE=1 SV=2	Q9NXH8	TOR4A	4	4	2.32352e-05	0	0	0	9.65817	11	Yes	No	Rep1	2.08015e-05
2621	FH1/FH2 domain-containing protein 1 OS=Homo sapiens OX=9606 GN=FHOD1 PE=1 SV=3	Q9Y613	FHOD1	4	4	8.12556e-06	0	0	0	96.0606	11	Yes	No	Rep1	3.49728e-06
2622	14-3-3 protein gamma OS=Homo sapiens OX=9606 GN=YWHAG PE=1 SV=2	P61981	YWHAG	3	7	2.40083e-05	0	0	0	7.55542	11	Yes	No	Rep1	2.22707e-05
2623	Collectin-11 OS=Homo sapiens OX=9606 GN=COLEC11 PE=1 SV=1	Q9BWP8	COLEC11	3	3	6.4486e-05	0	0	0	4.05857	11	Yes	No	Rep1	6.5886e-05
2624	Insulin-like growth factor-binding protein complex acid labile subunit OS=Homo sapiens OX=9606 GN=IGFALS PE=1 SV=1	P35858	IGFALS	5	5	3.59908e-05	0	0	0	21.2745	11	Yes	No	Rep1	2.71975e-05
2625	Keratin, type I cytoskeletal 16 OS=Homo sapiens OX=9606 GN=KRT16 PE=1 SV=4	P08779	KRT16	1	6	6.28722e-06	0	0	0	15.3656	11	Yes	No	Rep1	5.48826e-06
2626	Junctional adhesion molecule A OS=Homo sapiens OX=9606 GN=F11R PE=1 SV=1	Q9Y624	F11R	6	6	0.000125736	0	0	0	7.27969	11	Yes	No	Rep1	0.00013391
2627	Ras-related protein Rab-1B OS=Homo sapiens OX=9606 GN=RAB1B PE=1 SV=1	Q9H0U4	RAB1B	3	4	3.81215e-06	0	0	0	20.0957	11	Yes	No	Rep1	2.93354e-06
2628	Inter-alpha-trypsin inhibitor heavy chain 3 OS=Homo sapiens OX=9606 GN=ITIH3 PE=1 SV=1	A0A994J439	ITIH3	6	6	2.64714e-05	0	0	0	4.73551	11	Yes	No	Rep1	2.71164e-05
2629	C-type lectin domain family 3 member B OS=Homo sapiens OX=9606 GN=CLEC3B PE=1 SV=1	E9PHK0	CLEC3B	3	3	2.45658e-05	0	0	0	6.67644	11	Yes	No	Rep1	2.27156e-05
2630	Glutathione peroxidase OS=Homo sapiens OX=9606 GN=GPX1 PE=1 SV=1	A0A994J430	GPX1	5	5	6.18359e-05	0	0	0	9.48683	11	Yes	No	Rep1	5.51531e-05
2631	Immunoglobulin heavy variable 3-43D OS=Homo sapiens OX=9606 GN=IGHV3-43D PE=3 SV=1	P0DP04	IGHV3-43D	1	2	3.74314e-05	0	0	0	9.40697	11	Yes	No	Rep1	3.83396e-05
2632	Leukocyte elastase inhibitor OS=Homo sapiens OX=9606 GN=SERPINB1 PE=1 SV=1	P30740	SERPINB1	6	6	2.34602e-05	0	0	0	17.8262	11	Yes	No	Rep1	1.98252e-05
2633	Cytoplasmic FMR1-interacting protein OS=Homo sapiens OX=9606 GN=CYFIP1 PE=1 SV=2	A0A087WVZ5	CYFIP1	6	6	4.18251e-05	0	0	0	9.11257	11	Yes	No	Rep1	3.8264e-05
2634	Polymeric immunoglobulin receptor OS=Homo sapiens OX=9606 GN=PIGR PE=1 SV=4	P01833	PIGR	6	6	3.16566e-05	0	0	0	8.10497	11	Yes	No	Rep1	3.30298e-05
2635	ADP/ATP translocase 3 OS=Homo sapiens OX=9606 GN=SLC25A6 PE=1 SV=4	P12236	SLC25A6	1	5	0.000129695	0	0	0	1.88	11	Yes	No	Rep1	0.000130945
2636	Selenoprotein P OS=Homo sapiens OX=9606 GN=SELENOP PE=1 SV=3	P49908	SELENOP	3	3	0.000144033	0	0	0	1.62976	11	Yes	No	Rep1	0.00014607
2637	Immunoglobulin heavy variable 3-7 OS=Homo sapiens OX=9606 GN=IGHV3-7 PE=1 SV=2	P01780	IGHV3-7	1	2	0.000649246	0	0	0	2.05425	11	Yes	No	Rep1	0.000646462
2638	ATP-binding cassette sub-family B member 6 OS=Homo sapiens OX=9606 GN=ABCB6 PE=1 SV=1	Q9NP58	ABCB6	4	4	2.90249e-05	0	0	0	7.13149	11	Yes	No	Rep1	2.96681e-05
2639	Tropomyosin 1 OS=Homo sapiens OX=9606 GN=TPM1 PE=1 SV=1	A0A494BZZ2	TPM1	3	5	6.56434e-05	0	0	0	2.8818	11	Yes	No	Rep1	6.53202e-05
2640	Peptidyl-prolyl cis-trans isomerase F, mitochondrial OS=Homo sapiens OX=9606 GN=PPIF PE=1 SV=1	P30405	PPIF	2	2	1.2697e-05	0	0	0	2.09217	11	Yes	No	Rep1	1.25162e-05
2641	Immunoglobulin heavy variable 3/OR16-12 (non-functional) (Fragment) OS=Homo sapiens OX=9606 GN=IGHV3OR16-12 PE=1 SV=1	A0A075B7B8	IGHV3OR16-12	1	2	6.62222e-06	0	0	0	8.6206	11	Yes	No	Rep1	6.43064e-06
2642	Tubulin alpha chain-like 3 OS=Homo sapiens OX=9606 GN=TUBAL3 PE=1 SV=2	A6NHL2	TUBAL3	1	4	1.91307e-05	0	0	0	8.49288	11	Yes	No	Rep1	2.00234e-05
2643	Thioredoxin-dependent peroxide reductase, mitochondrial OS=Homo sapiens OX=9606 GN=PRDX3 PE=1 SV=3	P30048	PRDX3	3	3	2.47266e-05	0	0	0	21.5628	11	Yes	No	Rep1	1.87787e-05
2644	Ficolin-2 OS=Homo sapiens OX=9606 GN=FCN2 PE=1 SV=2	Q15485	FCN2	2	2	2.05382e-05	0	0	0	29.6659	11	Yes	No	Rep1	2.70689e-05
2645	Extended synaptotagmin-1 OS=Homo sapiens OX=9606 GN=ESYT1 PE=1 SV=1	Q9BSJ8	ESYT1	6	6	2.86512e-05	0	0	0	8.33679	11	Yes	No	Rep1	3.11789e-05
2646	14-3-3 protein eta OS=Homo sapiens OX=9606 GN=YWHAH PE=1 SV=4	Q04917	YWHAH	2	6	3.5569e-05	0	0	0	11.7967	11	Yes	No	Rep1	3.76989e-05
2647	Drebrin OS=Homo sapiens OX=9606 GN=DBN1 PE=1 SV=4	Q16643	DBN1	6	6	2.68245e-05	0	0	0	53.4016	11	Yes	No	Rep1	2.07036e-05
2648	LPS responsive beige-like anchor protein OS=Homo sapiens OX=9606 GN=LRBA PE=1 SV=1	A0A494C1L5	LRBA	3	5	1.2554e-05	0	0	0	16.9693	11	Yes	No	Rep1	1.01167e-05
2649	Protein disulfide-isomerase OS=Homo sapiens OX=9606 GN=P4HB PE=1 SV=1	A0A7P0TA97	P4HB	6	6	5.50634e-05	0	0	0	41.58	11	Yes	No	Rep1	5.62977e-05
2650	Platelet glycoprotein IX OS=Homo sapiens OX=9606 GN=GP9 PE=1 SV=3	P14770	GP9	4	4	0.00035088	0	0	0	1.90251	11	Yes	No	Rep1	0.000343805
2651	Lumican OS=Homo sapiens OX=9606 GN=LUM PE=1 SV=2	P51884	LUM	5	5	4.96997e-05	0	0	0	7.87052	11	Yes	No	Rep1	4.59567e-05
2652	C6orf25 OS=Homo sapiens OX=9606 GN=MPIG6B PE=1 SV=1	A0A140T9L8	MPIG6B	2	2	3.41271e-05	0	0	0	42.1429	11	Yes	No	Rep1	2.07768e-05
2653	Elongation factor 1-alpha OS=Homo sapiens OX=9606 GN=EEF1A1 PE=1 SV=2	A0A087WVQ9	EEF1A1	3	3	2.94195e-05	0	0	0	6.45874	11	Yes	No	Rep1	2.72335e-05
2654	Immunoglobulin lambda variable 3-21 OS=Homo sapiens OX=9606 GN=IGLV3-21 PE=1 SV=2	P80748	IGLV3-21	1	1	6.37523e-05	0	0	0	5.54158	11	Yes	No	Rep1	6.13216e-05
2655	Apolipoprotein A-II OS=Homo sapiens OX=9606 GN=APOA2 PE=1 SV=1	V9GYM3	APOA2	7	7	0.00903745	0	0	0	3.17483	11	Yes	No	Rep1	0.00883646
2656	Zyxin (Fragment) OS=Homo sapiens OX=9606 GN=ZYX PE=1 SV=1	H0Y2Y8	ZYX	5	5	3.05075e-05	0	0	0	2.48799	11	Yes	No	Rep1	3.03031e-05
2657	Protein diaphanous homolog 1 OS=Homo sapiens OX=9606 GN=DIAPH1 PE=1 SV=2	O60610	DIAPH1	6	6	2.40562e-05	0	0	0	27.9878	11	Yes	No	Rep1	1.68079e-05
2658	Immunoglobulin kappa variable 1-17 OS=Homo sapiens OX=9606 GN=IGKV1-17 PE=1 SV=2	P01599	IGKV1-17	2	2	2.55608e-05	0	0	0	11.8599	11	Yes	No	Rep1	2.39724e-05
2659	UTP--glucose-1-phosphate uridylyltransferase OS=Homo sapiens OX=9606 GN=UGP2 PE=1 SV=1	A0A7I2YQ74	UGP2	4	4	7.90914e-06	0	0	0	9.79441	11	Yes	No	Rep1	7.15668e-06
2660	Annexin A2 OS=Homo sapiens OX=9606 GN=ANXA2 PE=1 SV=2	P07355	ANXA2	6	6	0.000126101	0	0	0	2.68012	11	Yes	No	Rep1	0.000124125
2661	Immunoglobulin heavy constant delta OS=Homo sapiens OX=9606 GN=IGHD PE=1 SV=4	P01880	IGHD	3	3	2.32295e-05	0	0	0	15.817	11	Yes	No	Rep1	2.0167e-05
2662	MBL associated serine protease 2 OS=Homo sapiens OX=9606 GN=MASP2 PE=1 SV=1	A0A8V8TP45	MASP2	2	2	0.000114385	0	0	0	17.5886	11	Yes	No	Rep1	0.000137072
2663	Keratin, type I cytoskeletal 17 OS=Homo sapiens OX=9606 GN=KRT17 PE=1 SV=2	Q04695	KRT17	1	5	5.57588e-06	0	0	0	17.4074	11	Yes	No	Rep1	4.50082e-06
2664	Actin-related protein 2 OS=Homo sapiens OX=9606 GN=ACTR2 PE=1 SV=1	P61160	ACTR2	5	5	3.15359e-05	0	0	0	22.5701	11	Yes	No	Rep1	3.37294e-05
2665	Guanine nucleotide-binding protein G(i) subunit alpha-3 OS=Homo sapiens OX=9606 GN=GNAI3 PE=1 SV=3	P08754	GNAI3	1	5	2.01321e-06	0	0	0	35.2193	11	Yes	No	Rep1	1.92179e-06
2666	Phosphatidylinositol 5-phosphate 4-kinase type-2 alpha OS=Homo sapiens OX=9606 GN=PIP4K2A PE=1 SV=2	P48426	PIP4K2A	4	4	2.76621e-05	0	0	0	12.8531	11	Yes	No	Rep1	2.65252e-05
2667	ADP-ribosylation factor 3 OS=Homo sapiens OX=9606 GN=ARF3 PE=1 SV=2	P61204	ARF3	3	4	1.38839e-05	0	0	0	14.8731	11	Yes	No	Rep1	1.18115e-05
2668	Immunoglobulin heavy variable 5-51 OS=Homo sapiens OX=9606 GN=IGHV5-51 PE=3 SV=1	A0A0C4DH38	IGHV5-51	2	2	6.80193e-05	0	0	0	2.96555	11	Yes	No	Rep1	6.95649e-05
2669	Collectin-10 OS=Homo sapiens OX=9606 GN=COLEC10 PE=1 SV=2	Q9Y6Z7	COLEC10	3	3	5.16032e-05	0	0	0	6.93358	11	Yes	No	Rep1	5.57346e-05
2670	Neutral alpha-glucosidase AB OS=Homo sapiens OX=9606 GN=GANAB PE=1 SV=3	Q14697	GANAB	4	4	2.57514e-05	0	0	0	7.25898	11	Yes	No	Rep1	2.39922e-05
2671	Myosin light chain kinase OS=Homo sapiens OX=9606 GN=MYLK PE=1 SV=1	A0A8I5KTQ1	MYLK	6	6	3.31316e-05	0	0	0	33.2675	11	Yes	No	Rep1	4.56613e-05
2672	Dihydrolipoyl dehydrogenase OS=Homo sapiens OX=9606 GN=DLD PE=1 SV=1	E9PEX6	DLD	5	5	1.19969e-05	0	0	0	3.38227	11	Yes	No	Rep1	1.15917e-05
2673	Thyroxine-binding globulin OS=Homo sapiens OX=9606 GN=SERPINA7 PE=1 SV=2	P05543	SERPINA7	5	5	3.79273e-05	0	0	0	10.5306	11	Yes	No	Rep1	3.63014e-05
2674	Sodium/potassium-transporting ATPase subunit alpha-1 OS=Homo sapiens OX=9606 GN=ATP1A1 PE=1 SV=1	P05023	ATP1A1	6	6	2.41871e-05	0	0	0	3.04013	11	Yes	No	Rep1	2.5032e-05
2675	Ras-related protein Rap-2b OS=Homo sapiens OX=9606 GN=RAP2B PE=1 SV=1	P61225	RAP2B	4	4	5.19855e-05	0	0	0	6.409	11	Yes	No	Rep1	5.56848e-05
2676	Heat shock 70 kDa protein 1-like OS=Homo sapiens OX=9606 GN=HSPA1L PE=1 SV=2	P34931	HSPA1L	1	3	3.55266e-06	0	0	0	9.04754	11	Yes	No	Rep1	3.79542e-06
2677	Corticosteroid-binding globulin OS=Homo sapiens OX=9606 GN=SERPINA6 PE=1 SV=1	P08185	SERPINA6	4	4	5.15464e-05	0	0	0	10.6679	11	Yes	No	Rep1	5.01067e-05
2678	Carboxypeptidase N catalytic chain OS=Homo sapiens OX=9606 GN=CPN1 PE=1 SV=1	P15169	CPN1	3	3	4.95814e-05	0	0	0	12.8677	11	Yes	No	Rep1	5.6491e-05
2679	Heat shock protein beta-1 OS=Homo sapiens OX=9606 GN=HSPB1 PE=1 SV=2	P04792	HSPB1	5	5	0.000151031	0	0	0	4.4075	11	Yes	No	Rep1	0.000154108
2680	Phosphatidylinositol-glycan-specific phospholipase D OS=Homo sapiens OX=9606 GN=GPLD1 PE=1 SV=3	P80108	GPLD1	5	5	3.98554e-05	0	0	0	23.8626	11	Yes	No	Rep1	4.44133e-05
2681	Complement component C8 beta chain OS=Homo sapiens OX=9606 GN=C8B PE=1 SV=4	P07358	C8B	4	4	4.59454e-05	0	0	0	2.13222	11	Yes	No	Rep1	4.48883e-05
2682	Consortin OS=Homo sapiens OX=9606 GN=CNST PE=1 SV=3	Q6PJW8	CNST	3	3	1.69779e-05	0	0	0	4.46154	11	Yes	No	Rep1	1.76333e-05
2683	Lipopolysaccharide-binding protein OS=Homo sapiens OX=9606 GN=LBP PE=1 SV=3	P18428	LBP	4	4	8.29852e-05	0	0	0	3.63865	11	Yes	No	Rep1	8.13048e-05
2684	Mannan-binding lectin serine protease 1 OS=Homo sapiens OX=9606 GN=MASP1 PE=1 SV=3	P48740	MASP1	4	5	2.22116e-05	0	0	0	3.91796	11	Yes	No	Rep1	2.22346e-05
2685	Protein unc-13 homolog D OS=Homo sapiens OX=9606 GN=UNC13D PE=1 SV=1	Q70J99	UNC13D	5	5	1.21386e-05	0	0	0	11.8557	11	Yes	No	Rep1	1.19946e-05
2686	Calponin OS=Homo sapiens OX=9606 GN=CNN2 PE=1 SV=1	B4DDF4	CNN2	4	4	2.27977e-05	0	0	0	10.1658	11	Yes	No	Rep1	2.23876e-05
2687	RAS guanyl-releasing protein 2 OS=Homo sapiens OX=9606 GN=RASGRP2 PE=1 SV=1	Q7LDG7	RASGRP2	3	3	3.63448e-05	0	0	0	6.91194	11	Yes	No	Rep1	3.88883e-05
2688	Glutathione peroxidase 3 OS=Homo sapiens OX=9606 GN=GPX3 PE=1 SV=2	P22352	GPX3	5	5	0.000110582	0	0	0	10.8378	11	Yes	No	Rep1	0.000124261
2689	Ankyrin 2 OS=Homo sapiens OX=9606 GN=ANK2 PE=1 SV=1	A0A5F9ZHN0	ANK2	1	4	3.76668e-05	0	0	0	12.6174	11	Yes	No	Rep1	4.27758e-05
2690	Citrate synthase OS=Homo sapiens OX=9606 GN=CS PE=1 SV=1	A0A0C4DGI3	CS	5	5	4.98486e-05	0	0	0	3.5228	11	Yes	No	Rep1	4.78528e-05
2691	Dynamin-1-like protein OS=Homo sapiens OX=9606 GN=DNM1L PE=1 SV=2	O00429	DNM1L	4	4	2.38281e-05	0	0	0	16.9057	11	Yes	No	Rep1	1.91909e-05
2692	cGMP-specific 3',5'-cyclic phosphodiesterase OS=Homo sapiens OX=9606 GN=PDE5A PE=1 SV=2	O76074	PDE5A	4	4	2.62697e-05	0	0	0	12.85	11	Yes	No	Rep1	2.97952e-05
2693	Beta-adducin OS=Homo sapiens OX=9606 GN=ADD2 PE=1 SV=3	P35612	ADD2	4	5	2.47035e-05	0	0	0	5.78882	11	Yes	No	Rep1	2.59386e-05
2694	Protein NipSnap homolog 3A OS=Homo sapiens OX=9606 GN=NIPSNAP3A PE=1 SV=2	Q9UFN0	NIPSNAP3A	3	3	3.60153e-05	0	0	0	4.7137	11	Yes	No	Rep1	3.40558e-05
2695	Coagulation factor IX OS=Homo sapiens OX=9606 GN=F9 PE=1 SV=2	P00740	F9	4	4	3.22002e-05	0	0	0	7.13917	11	Yes	No	Rep1	3.26226e-05
2696	Prohibitin OS=Homo sapiens OX=9606 GN=PHB2 PE=1 SV=1	F5GY37	PHB2	4	4	2.3435e-05	0	0	0	3.51346	11	Yes	No	Rep1	2.43391e-05
2697	Transferrin receptor protein 1 OS=Homo sapiens OX=9606 GN=TFRC PE=1 SV=1	G3V0E5	TFRC	5	5	3.77852e-05	0	0	0	12.2002	11	Yes	No	Rep1	4.06355e-05
2698	B-cell receptor-associated protein 31 OS=Homo sapiens OX=9606 GN=BCAP31 PE=1 SV=3	P51572	BCAP31	5	5	0.000109045	0	0	0	7.45347	11	Yes	No	Rep1	9.97235e-05
2699	Platelet glycoprotein Ib alpha chain OS=Homo sapiens OX=9606 GN=GP1BA PE=1 SV=2	P07359	GP1BA	4	4	0.000183307	0	0	0	3.51303	11	Yes	No	Rep1	0.000176022
2700	Plasma kallikrein OS=Homo sapiens OX=9606 GN=KLKB1 PE=1 SV=1	P03952	KLKB1	4	4	3.18664e-05	0	0	0	7.95088	11	Yes	No	Rep1	3.46533e-05
2701	Cytochrome b-c1 complex subunit 1, mitochondrial OS=Homo sapiens OX=9606 GN=UQCRC1 PE=1 SV=3	P31930	UQCRC1	5	5	2.4651e-05	0	0	0	15.7201	11	Yes	No	Rep1	2.54211e-05
2702	Glutathione reductase, mitochondrial OS=Homo sapiens OX=9606 GN=GSR PE=1 SV=2	P00390	GSR	3	3	2.44344e-05	0	0	0	4.06092	11	Yes	No	Rep1	2.41657e-05
2703	ATP synthase subunit O, mitochondrial OS=Homo sapiens OX=9606 GN=ATP5PO PE=1 SV=1	P48047	ATP5PO	4	4	5.74683e-05	0	0	0	17.4139	11	Yes	No	Rep1	5.67083e-05
2704	Selectin P OS=Homo sapiens OX=9606 GN=SELP PE=1 SV=1	Q5R345	SELP	4	4	3.14487e-05	0	0	0	6.87937	11	Yes	No	Rep1	3.1475e-05
2705	Vesicle-associated membrane protein-associated protein A OS=Homo sapiens OX=9606 GN=VAPA PE=1 SV=3	Q9P0L0	VAPA	3	3	1.88072e-05	0	0	0	10.7803	11	Yes	No	Rep1	1.70662e-05
2706	Immunoglobulin kappa variable 4-1 OS=Homo sapiens OX=9606 GN=IGKV4-1 PE=1 SV=1	P06312	IGKV4-1	4	4	0.000473923	0	0	0	2.81078	11	Yes	No	Rep1	0.000474204
2707	Dematin OS=Homo sapiens OX=9606 GN=DMTN PE=1 SV=3	Q08495	DMTN	4	4	3.27279e-05	0	0	0	14.0036	11	Yes	No	Rep1	2.96107e-05
2708	Retinol dehydrogenase 11 OS=Homo sapiens OX=9606 GN=RDH11 PE=1 SV=2	Q8TC12	RDH11	4	4	3.57784e-05	0	0	0	2.34339	11	Yes	No	Rep1	3.48867e-05
2709	Carboxypeptidase N subunit 2 OS=Homo sapiens OX=9606 GN=CPN2 PE=1 SV=3	P22792	CPN2	3	3	1.66147e-05	0	0	0	8.19902	11	Yes	No	Rep1	1.66702e-05
2710	Glycophorin A (MNS blood group) OS=Homo sapiens OX=9606 GN=GYPA PE=1 SV=1	E9PH25	GYPA	2	2	0.000193976	0	0	0	4.97774	11	Yes	No	Rep1	0.000198986
2711	Immunoglobulin kappa variable 2-29 OS=Homo sapiens OX=9606 GN=IGKV2-29 PE=3 SV=2	A2NJV5	IGKV2-29	1	2	2.00839e-05	0	0	0	6.32833	11	Yes	No	Rep1	1.88565e-05
2712	L-lactate dehydrogenase OS=Homo sapiens OX=9606 GN=LDHB PE=1 SV=1	A0A5F9ZHM4	LDHB	3	4	2.12184e-05	0	0	0	7.41506	11	Yes	No	Rep1	2.22016e-05
2713	Claudin-5 OS=Homo sapiens OX=9606 GN=CLDN5 PE=1 SV=1	O00501	CLDN5	2	2	1.12637e-05	0	0	0	40.769	11	Yes	No	Rep1	1.41417e-05
2714	CDGSH iron-sulfur domain-containing protein 2 OS=Homo sapiens OX=9606 GN=CISD2 PE=1 SV=1	Q8N5K1	CISD2	4	4	2.30994e-05	0	0	0	13.4038	11	Yes	No	Rep1	2.6671e-05
2715	Transmembrane emp24 domain-containing protein 10 OS=Homo sapiens OX=9606 GN=TMED10 PE=1 SV=2	P49755	TMED10	3	3	2.3005e-05	0	0	0	3.54407	11	Yes	No	Rep1	2.26583e-05
2716	T-complex protein 1 subunit delta OS=Homo sapiens OX=9606 GN=CCT4 PE=1 SV=4	P50991	CCT4	3	3	7.00532e-06	0	0	0	33.431	11	Yes	No	Rep1	6.525e-06
2717	Immunoglobulin kappa variable 3D-11 OS=Homo sapiens OX=9606 GN=IGKV3D-11 PE=3 SV=6	A0A0A0MRZ8	IGKV3D-11	2	2	2.78831e-05	0	0	0	7.56708	11	Yes	No	Rep1	2.56005e-05
2718	Very long-chain specific acyl-CoA dehydrogenase, mitochondrial OS=Homo sapiens OX=9606 GN=ACADVL PE=1 SV=1	P49748	ACADVL	3	3	3.47632e-05	0	0	0	3.49064	11	Yes	No	Rep1	3.42187e-05
2719	Cytochrome c oxidase subunit 7A2, mitochondrial OS=Homo sapiens OX=9606 GN=COX7A2 PE=1 SV=1	P14406	COX7A2	2	2	1.03062e-05	0	0	0	12.711	11	Yes	No	Rep1	1.13837e-05
2720	Protein disulfide-isomerase A6 OS=Homo sapiens OX=9606 GN=PDIA6 PE=1 SV=1	Q15084	PDIA6	3	3	7.89347e-06	0	0	0	23.6118	11	Yes	No	Rep1	7.86387e-06
2721	Ubiquinol-cytochrome c reductase core protein 2 OS=Homo sapiens OX=9606 GN=UQCRC2 PE=1 SV=1	H3BRG4	UQCRC2	3	3	1.17279e-05	0	0	0	35.3395	11	Yes	No	Rep1	1.34242e-05
2722	Coagulation factor XII OS=Homo sapiens OX=9606 GN=F12 PE=1 SV=3	P00748	F12	2	2	3.84491e-05	0	0	0	12.0729	11	Yes	No	Rep1	3.3419e-05
2723	Kinesin-like protein OS=Homo sapiens OX=9606 GN=KIF2A PE=1 SV=1	A0A6Q8PG37	KIF2A	4	4	2.90148e-05	0	0	0	4.91092	11	Yes	No	Rep1	2.92544e-05
2724	CKLF like MARVEL transmembrane domain containing 5 OS=Homo sapiens OX=9606 GN=CMTM5 PE=1 SV=1	C9JAI6	CMTM5	1	1	4.87655e-05	0	0	0	15.2269	11	Yes	No	Rep1	4.02026e-05
2725	Immunoglobulin heavy variable 3-15 OS=Homo sapiens OX=9606 GN=IGHV3-15 PE=3 SV=1	A0A0B4J1V0	IGHV3-15	2	4	2.90818e-05	0	0	0	4.26595	11	Yes	No	Rep1	2.78773e-05
2726	Proteasome subunit alpha type-7 OS=Homo sapiens OX=9606 GN=PSMA7 PE=1 SV=1	O14818	PSMA7	3	3	7.4857e-06	0	0	0	10.2126	11	Yes	No	Rep1	8.12157e-06
2727	2,4-dienoyl-CoA reductase 1 (Fragment) OS=Homo sapiens OX=9606 GN=DECR1 PE=1 SV=1	E5RJD2	DECR1	2	2	7.25659e-06	0	0	0	7.12526	11	Yes	No	Rep1	7.45477e-06
2728	Caldesmon 1 OS=Homo sapiens OX=9606 GN=CALD1 PE=1 SV=1	E7EX44	CALD1	4	4	7.09971e-06	0	0	0	11.3877	11	Yes	No	Rep1	6.56369e-06
2729	Elongation factor 1-gamma OS=Homo sapiens OX=9606 GN=EEF1G PE=1 SV=3	P26641	EEF1G	4	4	3.00689e-05	0	0	0	7.26494	11	Yes	No	Rep1	3.226e-05
2730	Proto-oncogene tyrosine-protein kinase Src OS=Homo sapiens OX=9606 GN=SRC PE=1 SV=3	P12931	SRC	3	5	4.24488e-05	0	0	0	10.007	11	Yes	No	Rep1	4.21746e-05
2731	Immunoglobulin kappa variable 3-15 OS=Homo sapiens OX=9606 GN=IGKV3-15 PE=1 SV=2	P01624	IGKV3-15	2	2	0.00015613	0	0	0	1.06475	11	Yes	No	Rep1	0.000154767
2732	T-complex protein 1 subunit theta OS=Homo sapiens OX=9606 GN=CCT8 PE=1 SV=4	P50990	CCT8	4	4	1.59126e-05	0	0	0	16.095	11	Yes	No	Rep1	1.31566e-05
2733	Reticulon-3 OS=Homo sapiens OX=9606 GN=RTN3 PE=1 SV=2	O95197	RTN3	3	3	9.70373e-05	0	0	0	0.715448	11	Yes	No	Rep1	9.68458e-05
2734	Apolipoprotein F OS=Homo sapiens OX=9606 GN=APOF PE=1 SV=2	Q13790	APOF	2	2	0.000271096	0	0	0	0.931156	11	Yes	No	Rep1	0.000271435
2735	Trem-like transcript 1 protein OS=Homo sapiens OX=9606 GN=TREML1 PE=1 SV=2	Q86YW5	TREML1	1	1	3.00785e-05	0	0	0	4.30247	11	Yes	No	Rep1	2.9809e-05
2736	Guanine nucleotide-binding protein subunit alpha-13 OS=Homo sapiens OX=9606 GN=GNA13 PE=1 SV=2	Q14344	GNA13	3	4	2.87718e-06	0	0	0	12.5253	11	Yes	No	Rep1	2.47321e-06
2737	Platelet glycoprotein Ib beta chain OS=Homo sapiens OX=9606 GN=GP1BB PE=1 SV=1	P13224	GP1BB	3	3	0.00125063	0	0	0	6.81378	11	Yes	No	Rep1	0.0011564
2738	Milk fat globule EGF and factor V/VIII domain containing OS=Homo sapiens OX=9606 GN=MFGE8 PE=1 SV=2	H0YKB5	MFGE8	2	2	2.77735e-05	0	0	0	25.7021	11	Yes	No	Rep1	1.96765e-05
2739	PDZ and LIM domain protein 1 OS=Homo sapiens OX=9606 GN=PDLIM1 PE=1 SV=4	O00151	PDLIM1	2	2	1.56292e-05	0	0	0	13.2905	11	Yes	No	Rep1	1.76114e-05
2740	RAB7A, member RAS oncogene family OS=Homo sapiens OX=9606 GN=RAB7A PE=1 SV=1	A0A6Q8PGE6	RAB7A	3	3	7.80174e-06	0	0	0	9.53472	11	Yes	No	Rep1	8.31268e-06
2741	Calmodulin-3 OS=Homo sapiens OX=9606 GN=CALM3 PE=1 SV=1	P0DP25	CALM3	4	4	1.64969e-05	0	0	0	36.0152	11	Yes	No	Rep1	2.04908e-05
2742	Keratin, type II cytoskeletal 1b OS=Homo sapiens OX=9606 GN=KRT77 PE=1 SV=3	Q7Z794	KRT77	1	2	0.000201643	0	0	0	2.11214	11	Yes	No	Rep1	0.000196814
2743	Ribonuclease inhibitor OS=Homo sapiens OX=9606 GN=RNH1 PE=1 SV=2	P13489	RNH1	2	2	4.35063e-06	0	0	0	26.7124	11	Yes	No	Rep1	4.05345e-06
2744	Keratinocyte differentiation-associated protein OS=Homo sapiens OX=9606 GN=KRTDAP PE=1 SV=1	P60985	KRTDAP	2	2	2.04544e-05	0	0	0	12.7871	11	Yes	No	Rep1	1.82826e-05
2745	Immunoglobulin kappa variable 2-40 OS=Homo sapiens OX=9606 GN=IGKV2-40 PE=3 SV=2	A0A087WW87	IGKV2-40	2	3	0.000770922	0	0	0	4.30819	11	Yes	No	Rep1	0.000806194
2746	HGF activator OS=Homo sapiens OX=9606 GN=HGFAC PE=1 SV=1	D6RAR4	HGFAC	3	3	2.44314e-05	0	0	0	3.94938	11	Yes	No	Rep1	2.5448e-05
2747	Calpain small subunit 1 OS=Homo sapiens OX=9606 GN=CAPNS1 PE=1 SV=1	P04632	CAPNS1	2	2	1.45861e-05	0	0	0	4.64084	11	Yes	No	Rep1	1.39063e-05
2748	Electron transfer flavoprotein subunit alpha OS=Homo sapiens OX=9606 GN=ETFA PE=1 SV=1	A0A8I5KYP7	ETFA	2	2	5.27478e-06	0	0	0	16.1194	11	Yes	No	Rep1	5.30587e-06
2749	CD59 molecule (CD59 blood group) (Fragment) OS=Homo sapiens OX=9606 GN=CD59 PE=1 SV=1	A0A2U3TZL5	CD59	2	2	6.17618e-05	0	0	0	1.7252	11	Yes	No	Rep1	6.29755e-05
2750	Heat shock protein HSP 90-alpha OS=Homo sapiens OX=9606 GN=HSP90AA1 PE=1 SV=5	P07900	HSP90AA1	4	4	2.67346e-05	0	0	0	13.0912	11	Yes	No	Rep1	2.26938e-05
2751	Actin-related protein 2/3 complex subunit 2 OS=Homo sapiens OX=9606 GN=ARPC2 PE=1 SV=1	O15144	ARPC2	4	4	5.01775e-05	0	0	0	9.57228	11	Yes	No	Rep1	5.01732e-05
2752	Sex hormone binding globulin OS=Homo sapiens OX=9606 GN=SHBG PE=1 SV=1	I3L145	SHBG	3	3	7.5133e-06	0	0	0	16.7233	11	Yes	No	Rep1	7.03819e-06
2753	Alpha-1-acid glycoprotein 2 OS=Homo sapiens OX=9606 GN=ORM2 PE=1 SV=2	P19652	ORM2	2	3	0.000107181	0	0	0	13.2296	11	Yes	No	Rep1	9.19322e-05
2754	Thymosin beta-4 OS=Homo sapiens OX=9606 GN=TMSB4X PE=1 SV=2	P62328	TMSB4X	2	2	5.32186e-05	0	0	0	9.19311	11	Yes	No	Rep1	5.47723e-05
2755	MICOS complex subunit MIC60 (Fragment) OS=Homo sapiens OX=9606 GN=IMMT PE=1 SV=1	H7C463	IMMT	4	4	7.07315e-06	0	0	0	12.7115	11	Yes	No	Rep1	7.93918e-06
2756	Choline transporter-like protein OS=Homo sapiens OX=9606 GN=SLC44A1 PE=1 SV=1	A0A8V8TN05	SLC44A1	3	3	9.23788e-06	0	0	0	21.4534	11	Yes	No	Rep1	1.06392e-05
2757	Immunoglobulin kappa variable 1D-13 OS=Homo sapiens OX=9606 GN=IGKV1D-13 PE=3 SV=1	A0A0B4J2D9	IGKV1D-13	2	2	6.97461e-05	0	0	0	3.68522	11	Yes	No	Rep1	6.89456e-05
2758	SEC22 homolog B, vesicle trafficking protein (Fragment) OS=Homo sapiens OX=9606 GN=SEC22B PE=1 SV=1	A0A087X1A9	SEC22B	2	2	7.28205e-06	0	0	0	8.30335	11	Yes	No	Rep1	6.92243e-06
2759	Immunoglobulin kappa variable 1D-33 OS=Homo sapiens OX=9606 GN=IGKV1D-33 PE=1 SV=2	P01593	IGKV1D-33	1	1	3.55986e-05	0	0	0	8.46374	11	Yes	No	Rep1	3.50938e-05
2760	Src substrate cortactin OS=Homo sapiens OX=9606 GN=CTTN PE=1 SV=2	Q14247	CTTN	3	3	1.191e-05	0	0	0	18.8819	11	Yes	No	Rep1	1.43593e-05
2761	Plectin OS=Homo sapiens OX=9606 GN=PLEC PE=1 SV=1	A0A8I5KSD5	PLEC	3	3	7.02767e-06	0	0	0	58.8192	11	Yes	No	Rep1	2.25931e-06
2762	Aspartate aminotransferase, mitochondrial OS=Homo sapiens OX=9606 GN=GOT2 PE=1 SV=3	P00505	GOT2	2	2	1.88861e-05	0	0	0	9.16258	11	Yes	No	Rep1	2.05986e-05
2763	Trypsin-3 OS=Homo sapiens OX=9606 GN=PRSS3 PE=1 SV=2	P35030	PRSS3	1	1	1.41119e-05	0	0	0	2.42653	11	Yes	No	Rep1	1.4364e-05
2764	Syntaxin-7 OS=Homo sapiens OX=9606 GN=STX7 PE=1 SV=4	O15400	STX7	2	2	3.92058e-06	0	0	0	8.4367	11	Yes	No	Rep1	4.02178e-06
2765	Immunoglobulin lambda variable 3-25 OS=Homo sapiens OX=9606 GN=IGLV3-25 PE=1 SV=2	P01717	IGLV3-25	2	2	8.8254e-05	0	0	0	2.20582	11	Yes	No	Rep1	8.60098e-05
2766	Flavin reductase (NADPH) OS=Homo sapiens OX=9606 GN=BLVRB PE=1 SV=3	P30043	BLVRB	2	2	1.7002e-05	0	0	0	10.4416	11	Yes	No	Rep1	1.51166e-05
2767	Small integral membrane protein 1 OS=Homo sapiens OX=9606 GN=SMIM1 PE=1 SV=1	A0A2R8Y7R4	SMIM1	2	2	5.26336e-05	0	0	0	3.85902	11	Yes	No	Rep1	5.03393e-05
2768	enoyl-CoA hydratase OS=Homo sapiens OX=9606 GN=HADHA PE=1 SV=2	H0YFD6	HADHA	3	3	9.97922e-06	0	0	0	24.9103	11	Yes	No	Rep1	7.29032e-06
2769	Probable non-functional immunoglobulin heavy variable 3-38 OS=Homo sapiens OX=9606 GN=IGHV3-38 PE=1 SV=1	A0A0C4DH36	IGHV3-38	2	2	6.23237e-05	0	0	0	1.51336	11	Yes	No	Rep1	6.34123e-05
2770	BPI fold-containing family B member 1 OS=Homo sapiens OX=9606 GN=BPIFB1 PE=1 SV=1	Q8TDL5	BPIFB1	2	2	1.18087e-05	0	0	0	14.5029	11	Yes	No	Rep1	1.36271e-05
2771	Secretory carrier-associated membrane protein 2 OS=Homo sapiens OX=9606 GN=SCAMP2 PE=1 SV=2	O15127	SCAMP2	2	2	2.43103e-05	0	0	0	31.3143	11	Yes	No	Rep1	3.07469e-05
2772	Poly(rC)-binding protein 1 OS=Homo sapiens OX=9606 GN=PCBP1 PE=1 SV=2	Q15365	PCBP1	3	3	2.55504e-05	0	0	0	14.7925	11	Yes	No	Rep1	2.97459e-05
2773	PRA1 family protein 3 OS=Homo sapiens OX=9606 GN=ARL6IP5 PE=1 SV=1	O75915	ARL6IP5	3	3	4.82285e-05	0	0	0	3.52469	11	Yes	No	Rep1	5.00929e-05
2774	Transmembrane emp24 domain-containing protein 2 OS=Homo sapiens OX=9606 GN=TMED2 PE=1 SV=1	Q15363	TMED2	3	3	1.08357e-05	0	0	0	11.9243	11	Yes	No	Rep1	1.23184e-05
2775	Immunoglobulin lambda variable 2-18 OS=Homo sapiens OX=9606 GN=IGLV2-18 PE=3 SV=2	A0A075B6J9	IGLV2-18	1	1	2.79738e-05	0	0	0	7.36159	11	Yes	No	Rep1	2.61111e-05
2776	10 kDa heat shock protein, mitochondrial OS=Homo sapiens OX=9606 GN=HSPE1 PE=1 SV=2	P61604	HSPE1	2	2	4.07195e-05	0	0	0	10.6449	11	Yes	No	Rep1	4.56067e-05
2777	Ras-related protein Rab-32 OS=Homo sapiens OX=9606 GN=RAB32 PE=1 SV=3	Q13637	RAB32	3	3	2.20937e-05	0	0	0	8.56832	11	Yes	No	Rep1	2.09568e-05
2778	Dynein light chain (Fragment) OS=Homo sapiens OX=9606 GN=DYNLL1 PE=1 SV=1	F8VXI7	DYNLL1	1	1	4.9394e-06	0	0	0	19.5943	11	Yes	No	Rep1	4.85933e-06
2779	Syntaxin-binding protein 2 OS=Homo sapiens OX=9606 GN=STXBP2 PE=1 SV=2	Q15833	STXBP2	3	3	4.79543e-06	0	0	0	18.5844	11	Yes	No	Rep1	5.80308e-06
2780	Cell division control protein 42 homolog OS=Homo sapiens OX=9606 GN=CDC42 PE=1 SV=2	P60953	CDC42	2	2	1.36046e-05	0	0	0	15.296	11	Yes	No	Rep1	1.19278e-05
2781	Aconitate hydratase, mitochondrial OS=Homo sapiens OX=9606 GN=ACO2 PE=1 SV=1	A0A7I2V3F1	ACO2	2	2	2.56466e-05	0	0	0	9.65003	11	Yes	No	Rep1	2.31883e-05
2782	Translocon-associated protein subunit delta OS=Homo sapiens OX=9606 GN=SSR4 PE=1 SV=1	P51571	SSR4	2	2	4.63533e-06	0	0	0	30.8997	11	Yes	No	Rep1	4.60762e-06
2783	T-complex protein 1 subunit beta OS=Homo sapiens OX=9606 GN=CCT2 PE=1 SV=4	P78371	CCT2	3	3	1.65774e-05	0	0	0	2.84803	11	Yes	No	Rep1	1.64382e-05
2784	HLA class I histocompatibility antigen, alpha chain G OS=Homo sapiens OX=9606 GN=HLA-G PE=1 SV=1	Q8MH48	HLA-G	1	2	9.24044e-05	0	0	0	8.42515	11	Yes	No	Rep1	8.38966e-05
2785	Ubiquitin-associated and SH3 domain-containing protein B OS=Homo sapiens OX=9606 GN=UBASH3B PE=1 SV=2	Q8TF42	UBASH3B	2	2	1.05616e-05	0	0	0	18.0151	11	Yes	No	Rep1	1.237e-05
2786	Dermcidin OS=Homo sapiens OX=9606 GN=DCD PE=1 SV=2	P81605	DCD	2	2	3.24151e-05	0	0	0	5.18479	11	Yes	No	Rep1	3.04782e-05
2787	Leucine-rich repeat flightless-interacting protein 2 OS=Homo sapiens OX=9606 GN=LRRFIP2 PE=1 SV=1	Q9Y608	LRRFIP2	2	2	3.29069e-06	0	0	0	10.792	11	Yes	No	Rep1	2.88468e-06
2788	Protein Z-dependent protease inhibitor OS=Homo sapiens OX=9606 GN=SERPINA10 PE=1 SV=1	G3V2W1	SERPINA10	3	3	3.23083e-05	0	0	0	7.0168	11	Yes	No	Rep1	3.20049e-05
2789	Apolipoprotein M OS=Homo sapiens OX=9606 GN=APOM PE=1 SV=1	Q5SRP5	APOM	2	2	0.0001301	0	0	0	1.3721	11	Yes	No	Rep1	0.000129033
2790	Vesicular integral-membrane protein VIP36 OS=Homo sapiens OX=9606 GN=LMAN2 PE=1 SV=1	Q12907	LMAN2	3	3	1.43192e-05	0	0	0	19.2942	11	Yes	No	Rep1	1.39337e-05
2791	Dihydrolipoyllysine-residue succinyltransferase component of 2-oxoglutarate dehydrogenase complex, mitochondrial OS=Homo sapiens OX=9606 GN=DLST PE=1 SV=4	P36957	DLST	2	2	6.01213e-06	0	0	0	18.0497	11	Yes	No	Rep1	6.73461e-06
2792	Prohibitin (Fragment) OS=Homo sapiens OX=9606 GN=PHB PE=1 SV=2	E7ESE2	PHB	3	3	2.97811e-05	0	0	0	5.39998	11	Yes	No	Rep1	3.16249e-05
2793	Keratin 13 OS=Homo sapiens OX=9606 GN=KRT13 PE=1 SV=1	K7ERE3	KRT13	1	3	4.70809e-06	0	0	0	22.3338	11	Yes	No	Rep1	3.84905e-06
2794	Aldehyde dehydrogenase family 16 member A1 OS=Homo sapiens OX=9606 GN=ALDH16A1 PE=1 SV=2	Q8IZ83	ALDH16A1	2	2	5.58593e-06	0	0	0	28.6307	11	Yes	No	Rep1	7.40889e-06
2795	Protein S100-A8 OS=Homo sapiens OX=9606 GN=S100A8 PE=1 SV=1	P05109	S100A8	2	2	4.13188e-05	0	0	0	6.39001	11	Yes	No	Rep1	4.33315e-05
2796	Leucine-rich alpha-2-glycoprotein OS=Homo sapiens OX=9606 GN=LRG1 PE=1 SV=2	P02750	LRG1	3	3	4.58387e-05	0	0	0	1.30256	11	Yes	No	Rep1	4.56611e-05
2797	Spectrin beta chain OS=Homo sapiens OX=9606 GN=SPTBN4 PE=1 SV=1	M0QZQ3	SPTBN4	1	2	0.00298184	0	0	0	3.33003	11	Yes	No	Rep1	0.00303459
2798	Actin-related protein 2/3 complex subunit 5 OS=Homo sapiens OX=9606 GN=ARPC5 PE=1 SV=3	O15511	ARPC5	2	2	1.85335e-05	0	0	0	11.3324	11	Yes	No	Rep1	1.6258e-05
2799	Cytochrome b5 type B OS=Homo sapiens OX=9606 GN=CYB5B PE=1 SV=2	J3QR91	CYB5B	2	2	3.01023e-05	0	0	0	7.3425	11	Yes	No	Rep1	3.03714e-05
2800	Serine/threonine-protein phosphatase OS=Homo sapiens OX=9606 GN=PPP1CB PE=1 SV=1	A0A8V8TRH9	PPP1CB	2	2	8.50944e-06	0	0	0	8.4595	11	Yes	No	Rep1	8.28122e-06
2801	Immunoglobulin heavy variable 1-46 OS=Homo sapiens OX=9606 GN=IGHV1-46 PE=1 SV=2	P01743	IGHV1-46	1	2	7.12036e-06	0	0	0	22.9065	11	Yes	No	Rep1	6.24314e-06
2802	Transmembrane protein 40 OS=Homo sapiens OX=9606 GN=TMEM40 PE=1 SV=2	Q8WWA1	TMEM40	1	1	9.70623e-06	0	0	0	22.3016	11	Yes	No	Rep1	1.12942e-05
2803	Four and a half LIM domains 1 (Fragment) OS=Homo sapiens OX=9606 GN=FHL1 PE=1 SV=1	Q5JXI8	FHL1	3	3	4.08122e-05	0	0	0	7.7613	11	Yes	No	Rep1	3.76292e-05
2804	Phosphatidate cytidylyltransferase 2 OS=Homo sapiens OX=9606 GN=CDS2 PE=1 SV=1	O95674	CDS2	1	1	8.5187e-06	0	0	0	22.1992	11	Yes	No	Rep1	1.04922e-05
2805	Plasma membrane calcium-transporting ATPase 4 OS=Homo sapiens OX=9606 GN=ATP2B4 PE=1 SV=2	P23634	ATP2B4	2	2	1.02128e-05	0	0	0	17.2337	11	Yes	No	Rep1	8.34728e-06
2806	Nucleosome assembly protein 1 like 1 OS=Homo sapiens OX=9606 GN=NAP1L1 PE=1 SV=1	F8VV59	NAP1L1	2	2	6.05587e-06	0	0	0	12.3051	11	Yes	No	Rep1	6.65276e-06
2807	Mitochondrial 2-oxoglutarate/malate carrier protein OS=Homo sapiens OX=9606 GN=SLC25A11 PE=1 SV=3	Q02978	SLC25A11	1	1	1.81021e-05	0	0	0	5.99151	11	Yes	No	Rep1	1.75034e-05
2808	Phospholipid-transporting ATPase IA OS=Homo sapiens OX=9606 GN=ATP8A1 PE=1 SV=1	Q9Y2Q0	ATP8A1	3	3	1.06391e-05	0	0	0	42.8137	11	Yes	No	Rep1	1.27337e-05
2809	Protein phosphatase 2 scaffold subunit Aalpha OS=Homo sapiens OX=9606 GN=PPP2R1A PE=1 SV=3	C9J9C1	PPP2R1A	2	2	1.09843e-05	0	0	0	5.46459	11	Yes	No	Rep1	1.15533e-05
2810	Leukocyte surface antigen CD47 OS=Homo sapiens OX=9606 GN=CD47 PE=1 SV=1	Q08722	CD47	3	3	0.00028218	0	0	0	3.21799	11	Yes	No	Rep1	0.000281402
2811	Immunoglobulin heavy variable 1-3 OS=Homo sapiens OX=9606 GN=IGHV1-3 PE=3 SV=1	A0A0C4DH29	IGHV1-3	1	2	8.71666e-06	0	0	0	8.22371	11	Yes	No	Rep1	8.03015e-06
2812	Vesicle-associated membrane protein 3 OS=Homo sapiens OX=9606 GN=VAMP3 PE=1 SV=3	Q15836	VAMP3	2	2	1.0656e-05	0	0	0	7.6434	11	Yes	No	Rep1	1.07177e-05
2813	Phosphate carrier protein, mitochondrial OS=Homo sapiens OX=9606 GN=SLC25A3 PE=1 SV=1	F8VVM2	SLC25A3	2	2	2.96715e-05	0	0	0	1.65039	11	Yes	No	Rep1	3.02196e-05
2814	Immunoglobulin kappa variable 2-30 OS=Homo sapiens OX=9606 GN=IGKV2-30 PE=3 SV=2	P06310	IGKV2-30	1	2	1.8261e-05	0	0	0	12.2279	11	Yes	No	Rep1	1.61071e-05
2815	Very-long-chain 3-oxoacyl-CoA reductase OS=Homo sapiens OX=9606 GN=HSD17B12 PE=1 SV=2	Q53GQ0	HSD17B12	2	2	1.53425e-05	0	0	0	8.20145	11	Yes	No	Rep1	1.66248e-05
2816	Transmembrane BAX inhibitor motif containing 1 (Fragment) OS=Homo sapiens OX=9606 GN=TMBIM1 PE=1 SV=1	C9JWV9	TMBIM1	2	2	1.92034e-05	0	0	0	18.8678	11	Yes	No	Rep1	2.33466e-05
2817	Complement C1q subcomponent subunit A (Fragment) OS=Homo sapiens OX=9606 GN=C1QA PE=1 SV=7	X6RLJ0	C1QA	3	3	0.0003068	0	0	0	3.23806	11	Yes	No	Rep1	0.000295329
2818	Kallistatin OS=Homo sapiens OX=9606 GN=SERPINA4 PE=1 SV=3	P29622	SERPINA4	1	1	6.87512e-06	0	0	0	32.0971	11	Yes	No	Rep1	7.26578e-06
2819	nucleoside-diphosphate kinase OS=Homo sapiens OX=9606 GN=AK2 PE=1 SV=1	A0A5F9ZHP2	AK2	2	2	3.23742e-06	0	0	0	7.68342	11	Yes	No	Rep1	2.95402e-06
2820	ADP ribosylation factor 4 (Fragment) OS=Homo sapiens OX=9606 GN=ARF4 PE=1 SV=1	C9JPM4	ARF4	1	2	1.14972e-05	0	0	0	5.82524	11	Yes	No	Rep1	1.22494e-05
2821	CD44 antigen OS=Homo sapiens OX=9606 GN=CD44 PE=1 SV=2	H0YD13	CD44	2	2	1.42451e-05	0	0	0	7.78621	11	Yes	No	Rep1	1.30389e-05
2822	Ceramide synthase 2 (Fragment) OS=Homo sapiens OX=9606 GN=CERS2 PE=1 SV=2	Q5SZE1	CERS2	1	1	8.82521e-06	0	0	0	8.28886	11	Yes	No	Rep1	9.61329e-06
2823	Golgi membrane protein 1 OS=Homo sapiens OX=9606 GN=GOLM1 PE=1 SV=1	Q8NBJ4	GOLM1	2	2	2.95643e-05	0	0	0	66.5616	11	Yes	No	Rep1	5.22467e-05
2824	NCK associated protein 1 OS=Homo sapiens OX=9606 GN=NCKAP1 PE=1 SV=1	A0A994J6K9	NCKAP1	2	2	7.18248e-06	0	0	0	12.1855	11	Yes	No	Rep1	6.54979e-06
2825	Heat shock 70 kDa protein 6 OS=Homo sapiens OX=9606 GN=HSPA6 PE=1 SV=2	P17066	HSPA6	1	3	3.09365e-05	0	0	0	7.4306	11	Yes	No	Rep1	2.89028e-05
2826	Costars family protein ABRACL OS=Homo sapiens OX=9606 GN=ABRACL PE=1 SV=1	Q9P1F3	ABRACL	1	1	8.4447e-06	0	0	0	34.7604	11	Yes	No	Rep1	8.59132e-06
2827	Immunoglobulin lambda variable 8-61 OS=Homo sapiens OX=9606 GN=IGLV8-61 PE=3 SV=7	A0A075B6I0	IGLV8-61	2	2	7.92507e-05	0	0	0	5.2061	11	Yes	No	Rep1	7.44963e-05
2828	Deleted in malignant brain tumors 1 protein OS=Homo sapiens OX=9606 GN=DMBT1 PE=1 SV=2	Q9UGM3	DMBT1	1	1	6.60744e-06	0	0	0	22.6795	11	Yes	No	Rep1	5.36843e-06
2829	ATP synthase F(0) complex subunit B1, mitochondrial OS=Homo sapiens OX=9606 GN=ATP5PB PE=1 SV=2	P24539	ATP5PB	3	3	9.53219e-06	0	0	0	7.99984	11	Yes	No	Rep1	9.88388e-06
2830	Myeloperoxidase OS=Homo sapiens OX=9606 GN=MPO PE=1 SV=1	P05164	MPO	2	2	1.13528e-05	0	0	0	16.7678	11	Yes	No	Rep1	1.06267e-05
2831	Leucine-rich repeat-containing protein 59 OS=Homo sapiens OX=9606 GN=LRRC59 PE=1 SV=1	Q96AG4	LRRC59	3	3	9.93629e-06	0	0	0	7.07217	11	Yes	No	Rep1	9.60417e-06
2832	Scinderin OS=Homo sapiens OX=9606 GN=SCIN PE=1 SV=4	Q9Y6U3	SCIN	1	1	0.000103748	0	0	0	10.3851	11	Yes	No	Rep1	0.000112297
2833	Thiosulfate sulfurtransferase OS=Homo sapiens OX=9606 GN=TST PE=1 SV=4	Q16762	TST	1	1	1.18876e-05	0	0	0	15.5423	11	Yes	No	Rep1	1.37777e-05
2834	Transgelin 2 (Fragment) OS=Homo sapiens OX=9606 GN=TAGLN2 PE=1 SV=1	X6RJP6	TAGLN2	3	3	8.63687e-06	0	0	0	1.97732	11	Yes	No	Rep1	8.76938e-06
2835	Secreted phosphoprotein 24 OS=Homo sapiens OX=9606 GN=SPP2 PE=1 SV=1	Q13103	SPP2	2	2	1.39572e-05	0	0	0	10.9271	11	Yes	No	Rep1	1.3087e-05
2836	Atlastin GTPase 3 (Fragment) OS=Homo sapiens OX=9606 GN=ATL3 PE=1 SV=1	F5GWF8	ATL3	1	1	9.97072e-06	0	0	0	44.1352	11	Yes	No	Rep1	5.82581e-06
2837	Proteoglycan 4 OS=Homo sapiens OX=9606 GN=PRG4 PE=1 SV=3	Q92954	PRG4	2	2	7.97089e-06	0	0	0	9.11345	11	Yes	No	Rep1	8.46802e-06
2838	Extracellular matrix protein 1 OS=Homo sapiens OX=9606 GN=ECM1 PE=1 SV=2	Q16610	ECM1	3	3	7.71319e-06	0	0	0	8.10858	11	Yes	No	Rep1	8.06448e-06
2839	L-lactate dehydrogenase A chain OS=Homo sapiens OX=9606 GN=LDHA PE=1 SV=2	P00338	LDHA	1	2	7.69796e-06	0	0	0	3.40446	11	Yes	No	Rep1	7.56248e-06
2840	Dolichyl-diphosphooligosaccharide--protein glycosyltransferase subunit DAD1 OS=Homo sapiens OX=9606 GN=DAD1 PE=1 SV=1	F5GXX5	DAD1	2	2	2.36257e-05	0	0	0	6.98031	11	Yes	No	Rep1	2.48891e-05
2841	Rac family small GTPase 2 (Fragment) OS=Homo sapiens OX=9606 GN=RAC2 PE=1 SV=1	B1AH78	RAC2	1	2	1.78583e-05	0	0	0	15.3816	11	Yes	No	Rep1	1.79915e-05
2842	Intercellular adhesion molecule 2 (Fragment) OS=Homo sapiens OX=9606 GN=ICAM2 PE=1 SV=1	J3QQX6	ICAM2	2	2	1.06169e-05	0	0	0	3.08729	11	Yes	No	Rep1	1.03995e-05
2843	Coronin-1A OS=Homo sapiens OX=9606 GN=CORO1A PE=1 SV=4	P31146	CORO1A	3	3	1.65027e-05	0	0	0	8.10354	11	Yes	No	Rep1	1.74412e-05
2844	Plastin-2 OS=Homo sapiens OX=9606 GN=LCP1 PE=1 SV=6	P13796	LCP1	3	3	1.22221e-05	0	0	0	6.29443	11	Yes	No	Rep1	1.1454e-05
2845	RAB6B, member RAS oncogene family (Fragment) OS=Homo sapiens OX=9606 GN=RAB6B PE=1 SV=1	J3KR73	RAB6B	1	2	6.24842e-05	0	0	0	5.278	11	Yes	No	Rep1	6.61756e-05
2846	Septin-6 OS=Homo sapiens OX=9606 GN=SEPTIN6 PE=1 SV=4	Q14141	SEPTIN6	2	2	5.88546e-06	0	0	0	16.2445	11	Yes	No	Rep1	6.5261e-06
2847	Succinate dehydrogenase [ubiquinone] flavoprotein subunit, mitochondrial OS=Homo sapiens OX=9606 GN=SDHA PE=1 SV=2	P31040	SDHA	2	2	6.03996e-06	0	0	0	45.6471	11	Yes	No	Rep1	9.00924e-06
2848	Vesicle associated membrane protein 8 OS=Homo sapiens OX=9606 GN=VAMP8 PE=1 SV=1	B8ZZT4	VAMP8	2	2	2.60059e-05	0	0	0	103.867	11	Yes	No	Rep1	1.0998e-05
2849	Membrane-associated progesterone receptor component 1 OS=Homo sapiens OX=9606 GN=PGRMC1 PE=1 SV=3	O00264	PGRMC1	1	1	1.09803e-05	0	0	0	6.18894	11	Yes	No	Rep1	1.17638e-05
2850	Cullin-associated NEDD8-dissociated protein 1 OS=Homo sapiens OX=9606 GN=CAND1 PE=1 SV=2	Q86VP6	CAND1	2	2	1.12357e-05	0	0	0	24.6408	11	Yes	No	Rep1	1.23476e-05
2851	Anoctamin OS=Homo sapiens OX=9606 GN=ANO6 PE=1 SV=1	A0A7P0TBC5	ANO6	2	2	5.80782e-06	0	0	0	5.78783	11	Yes	No	Rep1	6.05331e-06
2852	Hyaluronan-binding protein 2 OS=Homo sapiens OX=9606 GN=HABP2 PE=1 SV=1	Q14520	HABP2	2	2	2.96654e-05	0	0	0	11.88	11	Yes	No	Rep1	3.18745e-05
2853	Phosphatidylcholine-sterol acyltransferase OS=Homo sapiens OX=9606 GN=LCAT PE=1 SV=1	P04180	LCAT	2	2	1.61499e-05	0	0	0	13.0709	11	Yes	No	Rep1	1.71236e-05
2854	ATP synthase membrane subunit K, mitochondrial OS=Homo sapiens OX=9606 GN=ATP5MK PE=1 SV=1	Q96IX5	ATP5MK	1	1	1.28421e-05	0	0	0	9.33251	11	Yes	No	Rep1	1.15638e-05
2855	Titin OS=Homo sapiens OX=9606 GN=TTN PE=1 SV=1	A0A0A0MTS7	TTN	2	2	2.61385e-06	0	0	0	23.6763	11	Yes	No	Rep1	2.33144e-06
2856	Guanine nucleotide-binding protein G(I)/G(S)/G(O) subunit gamma-5 OS=Homo sapiens OX=9606 GN=GNG5 PE=1 SV=3	P63218	GNG5	2	2	2.55044e-05	0	0	0	40.7726	11	Yes	No	Rep1	1.37078e-05
2857	GNAS complex locus OS=Homo sapiens OX=9606 GN=GNAS PE=1 SV=3	Q5JWE9	GNAS	1	2	4.77518e-06	0	0	0	16.0775	11	Yes	No	Rep1	4.69456e-06
2858	Tetraspanin-9 OS=Homo sapiens OX=9606 GN=TSPAN9 PE=1 SV=1	O75954	TSPAN9	2	2	1.59474e-05	0	0	0	15.285	11	Yes	No	Rep1	1.35778e-05
2859	Electron transfer flavoprotein subunit beta OS=Homo sapiens OX=9606 GN=ETFB PE=1 SV=3	P38117	ETFB	2	2	1.49987e-05	0	0	0	4.33553	11	Yes	No	Rep1	1.46937e-05
2860	T-complex 1 OS=Homo sapiens OX=9606 GN=TCP1 PE=1 SV=1	F5H282	TCP1	2	2	6.32125e-06	0	0	0	7.86242	11	Yes	No	Rep1	5.79021e-06
2861	Rho GDP-dissociation inhibitor 2 OS=Homo sapiens OX=9606 GN=ARHGDIB PE=1 SV=3	P52566	ARHGDIB	1	1	3.53735e-06	0	0	0	17.2931	11	Yes	No	Rep1	2.83159e-06
2862	Elongation factor Tu, mitochondrial OS=Homo sapiens OX=9606 GN=TUFM PE=1 SV=3	P49411	TUFM	1	1	7.11292e-06	0	0	0	13.5978	11	Yes	No	Rep1	6.97258e-06
2863	Phospholipid transfer protein OS=Homo sapiens OX=9606 GN=PLTP PE=1 SV=1	P55058	PLTP	2	2	1.62315e-05	0	0	0	9.26105	11	Yes	No	Rep1	1.59298e-05
2864	Protein S100-A4 OS=Homo sapiens OX=9606 GN=S100A4 PE=1 SV=1	P26447	S100A4	2	2	2.88014e-05	0	0	0	26.238	11	Yes	No	Rep1	3.21892e-05
2865	Complement component 1 Q subcomponent-binding protein, mitochondrial OS=Homo sapiens OX=9606 GN=C1QBP PE=1 SV=1	Q07021	C1QBP	1	1	1.7356e-05	0	0	0	2.62403	11	Yes	No	Rep1	1.70851e-05
2866	Probable non-functional immunoglobulin kappa variable 2D-24 OS=Homo sapiens OX=9606 GN=IGKV2D-24 PE=1 SV=1	A0A075B6R9	IGKV2D-24	1	1	4.87648e-05	0	0	0	3.13203	11	Yes	No	Rep1	5.05122e-05
2867	Carboxypeptidase B2 OS=Homo sapiens OX=9606 GN=CPB2 PE=1 SV=2	Q96IY4	CPB2	2	2	1.60856e-05	0	0	0	5.49609	11	Yes	No	Rep1	1.55178e-05
2868	Signal peptidase complex subunit 3 OS=Homo sapiens OX=9606 GN=SPCS3 PE=1 SV=1	P61009	SPCS3	2	2	1.01821e-05	0	0	0	17.883	11	Yes	No	Rep1	9.20124e-06
2869	Probable non-functional immunoglobulin heavy variable 3-38-3 OS=Homo sapiens OX=9606 GN=IGHV3-38-3 PE=1 SV=1	P0DTE1	IGHV3-38-3	1	1	2.18339e-05	0	0	0	10.1699	11	Yes	No	Rep1	1.99959e-05
2870	Actin-related protein 2/3 complex subunit 4 OS=Homo sapiens OX=9606 GN=ARPC4 PE=1 SV=3	P59998	ARPC4	2	2	4.53575e-05	0	0	0	97.5336	11	Yes	No	Rep1	1.97629e-05
2871	Galectin-7 OS=Homo sapiens OX=9606 GN=LGALS7 PE=1 SV=2	P47929	LGALS7	1	1	5.91706e-06	0	0	0	17.3136	11	Yes	No	Rep1	4.7822e-06
2872	Immunoglobulin kappa variable 1-16 OS=Homo sapiens OX=9606 GN=IGKV1-16 PE=1 SV=2	P04430	IGKV1-16	1	1	6.89321e-05	0	0	0	8.95004	11	Yes	No	Rep1	7.57225e-05
2873	Immunoglobulin lambda variable 1-47 OS=Homo sapiens OX=9606 GN=IGLV1-47 PE=1 SV=2	P01700	IGLV1-47	1	1	0.000118633	0	0	0	0.990713	11	Yes	No	Rep1	0.000117631
2874	CD99 antigen OS=Homo sapiens OX=9606 GN=CD99 PE=1 SV=1	P14209	CD99	1	1	3.32072e-06	0	0	0	13.3387	11	Yes	No	Rep1	3.82487e-06
2875	Angiopoietin-related protein 6 OS=Homo sapiens OX=9606 GN=ANGPTL6 PE=1 SV=1	Q8NI99	ANGPTL6	1	1	6.88344e-06	0	0	0	11.1394	11	Yes	No	Rep1	6.35728e-06
2876	Fibulin-1 OS=Homo sapiens OX=9606 GN=FBLN1 PE=1 SV=4	P23142	FBLN1	2	2	4.83679e-06	0	0	0	12.4227	11	Yes	No	Rep1	5.06782e-06
2877	ATP synthase subunit f, mitochondrial OS=Homo sapiens OX=9606 GN=ATP5MF PE=1 SV=3	P56134	ATP5MF	2	2	1.32819e-05	0	0	0	1.12412	11	Yes	No	Rep1	1.34448e-05
2878	Actin-binding protein WASF2 OS=Homo sapiens OX=9606 GN=WASF2 PE=1 SV=3	Q9Y6W5	WASF2	1	1	5.50382e-06	0	0	0	15.01	11	Yes	No	Rep1	4.992e-06
2879	Immunoglobulin heavy variable 3-64D OS=Homo sapiens OX=9606 GN=IGHV3-64D PE=3 SV=1	A0A0J9YX35	IGHV3-64D	1	1	3.84452e-05	0	0	0	2.66848	11	Yes	No	Rep1	3.95696e-05
2880	Kell blood group glycoprotein OS=Homo sapiens OX=9606 GN=KEL PE=1 SV=2	P23276	KEL	1	1	4.24753e-06	0	0	0	15.7305	11	Yes	No	Rep1	3.55758e-06
2881	Reticulon OS=Homo sapiens OX=9606 GN=RTN2 PE=1 SV=1	Q7RTN0	RTN2	2	2	3.07305e-06	0	0	0	12.8983	11	Yes	No	Rep1	3.41895e-06
2882	HLA-B associated transcript 5, isoform CRA_b OS=Homo sapiens OX=9606 GN=ABHD16A PE=1 SV=1	A0A0G2JJD3	ABHD16A	2	2	1.25228e-05	0	0	0	3.79257	11	Yes	No	Rep1	1.20878e-05
2883	Na(+)/H(+) exchange regulatory cofactor NHE-RF1 OS=Homo sapiens OX=9606 GN=NHERF1 PE=1 SV=4	O14745	NHERF1	1	1	8.63314e-06	0	0	0	2.76551	11	Yes	No	Rep1	8.83768e-06
2884	CD9 molecule OS=Homo sapiens OX=9606 GN=CD9 PE=1 SV=1	A0A7I2V3T0	CD9	1	1	0.000226273	0	0	0	10.2216	11	Yes	No	Rep1	0.000208339
2885	Intraflagellar transport protein 70B OS=Homo sapiens OX=9606 GN=IFT70B PE=1 SV=2	Q8N4P2	IFT70B	2	2	1.75009e-05	0	0	0	18.7896	11	Yes	No	Rep1	1.82041e-05
2886	Chloride intracellular channel protein 4 OS=Homo sapiens OX=9606 GN=CLIC4 PE=1 SV=4	Q9Y696	CLIC4	1	1	5.03248e-06	0	0	0	50.1437	11	Yes	No	Rep1	2.11872e-06
2887	Protein S100-A9 OS=Homo sapiens OX=9606 GN=S100A9 PE=1 SV=1	P06702	S100A9	1	1	1.97113e-05	0	0	0	23.1847	11	Yes	No	Rep1	1.45688e-05
2888	Tropomodulin-1 OS=Homo sapiens OX=9606 GN=TMOD1 PE=1 SV=1	P28289	TMOD1	2	2	1.074e-05	0	0	0	33.7083	11	Yes	No	Rep1	1.17809e-05
2889	Peptidyl-prolyl cis-trans isomerase OS=Homo sapiens OX=9606 GN=PPIB PE=1 SV=1	A0A7P0Z497	PPIB	1	1	9.50887e-06	0	0	0	12.6994	11	Yes	No	Rep1	9.82148e-06
2890	Blood group Rh(D) polypeptide OS=Homo sapiens OX=9606 GN=RHD PE=1 SV=3	Q02161	RHD	1	1	4.448e-05	0	0	0	1.23324	11	Yes	No	Rep1	4.48227e-05
2891	Neurobeachin like 2 OS=Homo sapiens OX=9606 GN=NBEAL2 PE=1 SV=1	A0A494C1V1	NBEAL2	1	1	6.07411e-06	0	0	0	23.8825	11	Yes	No	Rep1	7.58053e-06
2892	Filaggrin OS=Homo sapiens OX=9606 GN=FLG PE=1 SV=3	P20930	FLG	1	1	4.1021e-06	0	0	0	22.6067	11	Yes	No	Rep1	3.47531e-06
2893	Immunoglobulin lambda variable 2-14 OS=Homo sapiens OX=9606 GN=IGLV2-14 PE=1 SV=2	P01704	IGLV2-14	1	1	3.6287e-05	0	0	0	12.2068	11	Yes	No	Rep1	4.12011e-05
2894	PCAF N-terminal domain-containing protein (Fragment) OS=Homo sapiens OX=9606 PE=4 SV=1	K7ERQ8	NA	1	1	1.69079e-05	0	0	0	29.3322	11	Yes	No	Rep1	1.23063e-05
2895	Adhesion G protein-coupled receptor F4 OS=Homo sapiens OX=9606 GN=ADGRF4 PE=1 SV=1	A0A0C4DFV3	ADGRF4	1	1	8.71945e-05	0	0	0	5.07254	11	Yes	No	Rep1	8.23035e-05
2896	Serine protease 1 OS=Homo sapiens OX=9606 GN=PRSS1 PE=1 SV=1	E7EQ64	PRSS1	1	1	1.87086e-05	0	0	0	42.2274	11	Yes	No	Rep1	2.17877e-05
2897	Equilibrative nucleoside transporter 1 OS=Homo sapiens OX=9606 GN=SLC29A1 PE=1 SV=3	Q99808	SLC29A1	2	2	8.98842e-06	0	0	0	1.39124	11	Yes	No	Rep1	9.09229e-06
2898	Lymphocyte antigen 6 complex locus protein G6d OS=Homo sapiens OX=9606 GN=LY6G6D PE=4 SV=1	A0A140T8Z4	LY6G6D	1	1	4.32111e-06	0	0	0	6.73269	11	Yes	No	Rep1	4.10112e-06
2899	Tektin-1 OS=Homo sapiens OX=9606 GN=TEKT1 PE=1 SV=1	Q969V4	TEKT1	1	1	0.000306735	0	0	0	1.96767	11	Yes	No	Rep1	0.000307567
2900	Enoyl-CoA hydratase, mitochondrial OS=Homo sapiens OX=9606 GN=ECHS1 PE=1 SV=4	P30084	ECHS1	1	1	4.34415e-06	0	0	0	7.20869	11	Yes	No	Rep1	4.0908e-06
2901	Elongation factor 1-delta OS=Homo sapiens OX=9606 GN=EEF1D PE=1 SV=5	P29692	EEF1D	1	1	1.26095e-05	0	0	0	19.4898	11	Yes	No	Rep1	1.21739e-05
2902	CKLF-like MARVEL transmembrane domain-containing protein 6 OS=Homo sapiens OX=9606 GN=CMTM6 PE=1 SV=1	Q9NX76	CMTM6	1	1	1.44362e-05	0	0	0	6.82416	11	Yes	No	Rep1	1.47299e-05
2903	Glutathione peroxidase (Fragment) OS=Homo sapiens OX=9606 GN=GPX4 PE=1 SV=1	K7ERP4	GPX4	1	1	7.56415e-06	0	0	0	16.1997	11	Yes	No	Rep1	8.97188e-06
[truncated: 4,653 more rows]
